# Supplementary material for: Genome Sequencing Illustrates the Genetic Basis of the Pharmacological Properties of Gloeostereum incarnatum
Source: Genes (Basel). 2019 Mar 1;10(3):188. doi: 10.3390/genes10030188 (PMC6470497; doi:10.3390/genes10030188)
Supplement: Supplementary file 1 [file genes-10-00188-s001.zip]

Archive with 1 entries (1 files):
- genes-418744-supplementary.xlsx
