# Supplementary material for: Genome Sequencing Illustrates the Genetic Basis of the Pharmacological Properties of Gloeostereum incarnatum
Source: Genes (Basel). 2019 Mar 1;10(3):188. doi: 10.3390/genes10030188 (PMC6470497; doi:10.3390/genes10030188)
Supplement: Supplementary file 1 [file genes-10-00188-s001.zip › genes-418744-supplementary.xlsx]

## Sheet: S1
Table S1. CEGMA analysis on the completion of the G. incarnatum genome.
			#Protsa	%Completenessb	#Totalc	Averaged	%Orthoe
		Complete	239	96.37	263	1.1	9.21
		Group 1	63	95.45	67	1.06	6.35
		Group 2	54	96.43	58	1.07	7.41
		Group 3	58	95.08	66	1.14	12.07
		Group 4	64	98.46	72	1.12	10.94
		Partial	243	97.98	271	1.12	9.88
		Group 1	64	96.97	68	1.06	6.25
		Group 2	54	96.43	59	1.09	9.26
		Group 3	61	100	69	1.13	11.48
		Group 4	64	98.46	75	1.17	12.5
		anumber of 248 ultra-conserved CEGs present in the genome
		bpercentage of 248 ultra-conserved CEGs present in the genome
		ctotal number of CEGs present in the genome including putative orthologs
		daverage number of orthologs per CEG
		epercentage of detected CEGS that have more than one ortholog

## Sheet: S2
Table S2. BUSCO analysis on the completion of the G. incarnatum genome.
	BUSCO summary
	Complete and single-copy BUSCOs	264	0.91
	Complete and duplicated BUSCOs	6	0.021
	Fragmented BUSCOs	7	0.024
	Missing BUSCOs	13	0.045
	Total BUSCO groups searched	290	1

## Sheet: S3
Table S3. Prediction of protein-coding genes in the G. incarnatum genome.
	Gene prediction methods	Reference/Program	Gene number	Gene length	CDS length	Exon number	Exon length	Intron length
	Homolog	Agaricus bisporus var. bisporus	10921	1238.07	998.81	3.73	267.57	87.55
		Pleurotus ostreatus	11727	1101.42	888.95	3.67	242.31	79.61
		Schizophyllum commune H4-8	9510	1229.07	974.9	4.01	243.21	84.49
		Coprinopsis cinerea Okayama-7	10476	1195.57	979.47	3.8	257.57	77.1
	Ab initio	Augustus	9879	1922.61	1473.72	7.05	209.06	74.21
		Genescan	6300	5233.4	2527.43	11.39	221.98	260.54
		GlimmerHMM	20499	878.37	690.91	1.9	364.31	209.11
		SNAP	25812	770.76	613.76	2.32	264.46	118.88
	Hybrid	Glean	15251	1456.86	1111.23	4.38	253.83	102.32

## Sheet: S4
Table S4. Functional annotation of the genes in the G. incarnatum genome against several databases.
	Annotation database	NCBI-nr	NCBI-nt	Swissprot	KEGG	COG	TrEMBL	Interpro	GO	Overall annotated	Total
	Number of genes	10801	10831	6206	6400	4243	10374	6876	3245	11076	15251
	Percentage (%)	70.82	71.02	40.69	41.96	27.82	68.02	45.09	21.28	72.62	100

## Sheet: S5
Table S5. The statistics of the repeat sequnces in the G. incarnatum genome.
	Classification		Length (bp)	% in genome
	Order	Superfamily
	Class I (retrotransposons)	LINE	88620	0.229194
		SINE	1136	0.002938
		LTR	5331291	13.7881
	Class II (DNA transposons)		168645	0.436159
	Tandom repeart sequences		189735	0.490703
	Total		5779427	14.4564

## Sheet: S6
Table S6. Annotation of tRNA, rRNA, miRNA and snRNA in the G. incarnatum genome.
	Type		Copy(w)	Average length (bp)	Total length (bp)	% of genome
	rRNA		44	211.841	9321	0.024
		18S	22	280.409	6169	0.016
		28S	14	151.429	2120	0.0055
		5.8S	8	129	1032	0.0027
		5S	0	0	0	0
	tRNA		161	92.323	14864	0.038
	miRNA		18	91.3889	1645	0.0043
	snRNA		18	135.556	2440	0.0063
		C/D-box	3	102	306	0.00079
		H/ACA-box	0	0	0	0
		spliceosomal	15	142.267	2134	0.0055

## Sheet: S7
Table S7. Comparison of the polysaccharide-related proteins reported in different medicinal mushrooms.
		Auricularia heimuer	Antrodia cinnamomea	Sparassis latifolia	Lignosus rhinocerotis	Ganoderma lucidum	Gloeostereum incarnatum
	calnexin	1	N/A	N/A	1	1	0
	1,3-β-glucan synthase	2	1	2	2	2	4
	UTP--glucose-1-phosphate uridylyltransferase	9	2	2	2	1	3
	hexokinase	3	N/A	3	2	1	2
	phosphoglucomutase	2	1	1	1	1	2
	GTPase-activating-associated protein	11	N/A	N/A	4	10	12
	beta-glucan synthesis-associated protein	N/A	N/A	8	3	7	15

## Sheet: S8
Table S8. Differentially expressed genes in mycelium and fruiting body of G. incarnatum.
	Gene ID	Mycelium (FPKM)	Fruiting body (FPKM)	log2(fold change of FPKM)	p-value	q-value
	GI_10005453	14.4055	17712.6	10.2639	0	0
	GI_10002314	15311.6	5.88454	-11.3454	0	0
	GI_10009667	457.03	9745.31	4.41435	0	0
	GI_10009378	45.1028	7683.37	7.41238	0	0
	GI_10013970	111.814	6547.13	5.87169	0	0
	GI_10007819	6080.48	207.397	-4.87372	0	0
	GI_10015221	8790.93	6.27684	-10.4518	0	0
	GI_10002677	471.95	6729.95	3.83389	0	0
	GI_10009666	324.294	6238	4.26571	0	0
	GI_10000905	6333.77	8.23835	-9.58649	0	0
	GI_10001548	12.3475	6056.89	8.93821	0	0
	GI_10001201	165.834	4374.96	4.72145	0	0
	GI_10002315	5512.66	5.623	-9.93719	0	0
	GI_10004181	100.838	3728.31	5.20841	0	0
	GI_10004186	40.4725	3347.91	6.37017	0	0
	GI_10013020	2923.45	55.1839	-5.72728	0	0
	GI_10004131	2993.25	117.168	-4.67507	0	0
	GI_10008080	2810.44	90.2296	-4.96105	0	0
	GI_10008036	29.1539	3038.38	6.70347	0	0
	GI_10005966	79.7445	2989.21	5.22824	0	0
	GI_10008526	173.723	3109.91	4.16201	0	0
	GI_10000527	21.2652	2792.54	7.03694	0	0
	GI_10005203	2.05792	4437.2	11.0742	0	0
	GI_10008979	579.648	4047.91	2.80393	0	0
	GI_10005127	16.1204	2623.33	7.34637	0	0
	GI_10005325	756.287	4382.54	2.53476	0	0
	GI_10005128	18.5213	2541.86	7.10055	0	0
	GI_10005111	6.17377	2967.38	8.90882	0	0
	GI_10014834	3633.95	2.09228	-10.7622	0	0
	GI_10013500	2196.32	33.3457	-6.04144	0	0
	GI_10013444	2309.5	116.645	-4.30739	0	0
	GI_10014840	2228.56	17.5228	-6.99073	0	0
	GI_10001854	19.5503	2307.52	6.88301	0	0
	GI_10010169	2769.79	339.472	-3.02841	0	0
	GI_10011765	2075.07	67.8683	-4.93428	0	0
	GI_10007588	2577.03	270.296	-3.2531	0	0
	GI_10003533	2141.78	112.068	-4.25637	0	0
	GI_10010952	184.184	2569.84	3.80246	0	0
	GI_10013411	1943.71	80.5528	-4.59273	0	0
	GI_10004222	533.345	3401.78	2.67315	0	0
	GI_10002367	1819.2	18.1767	-6.64507	0	0
	GI_10005406	3212.59	704.575	-2.18891	0	0
	GI_10010019	29.1539	1855.46	5.99194	0	0
	GI_10002321	1744.78	15.169	-6.84577	0	0
	GI_10011606	207.85	2322.95	3.48234	0	0
	GI_10012503	3163.71	751.128	-2.07449	0	0
	GI_10007247	264.1	2398.14	3.18276	0	0
	GI_10010642	3854.83	1161.74	-1.73038	0	0
	GI_10006063	103.239	1867.62	4.17714	0	0
	GI_10005032	15.0914	1677.88	6.79676	0	0
	GI_10002359	1536.93	52.6993	-4.86612	0	0
	GI_10007964	1868.59	3.66149	-8.99531	0	0
	GI_10008229	402.152	2566.57	2.67403	0	0
	GI_10008760	1629.53	137.698	-3.56488	0	0
	GI_10005232	584.793	2953.64	2.3365	0	0
	GI_10013398	1367.66	24.192	-5.82104	0	0
	GI_10006570	294.626	2215.2	2.91048	0	0
	GI_10014378	59.5083	1493.1	4.64908	0	0
	GI_10011652	7.8887	1508.14	7.57877	0	0
	GI_10006994	27.439	1392.28	5.66508	0	0
	GI_10011087	92.2635	1568.16	4.08717	0	0
	GI_10008528	1970.8	347.188	-2.505	5.03982e-301	5.52325e-299
	GI_10006379	9.94663	1339.71	7.0735	1.48092e-293	1.59762e-291
	GI_10008514	38.4146	1307.81	5.08935	4.7886e-291	5.08646e-289
	GI_10003861	118.845	1551.16	3.7062	2.88691e-290	3.02001e-288
	GI_10011466	1183.99	12.6844	-6.54445	6.63643e-287	6.8388e-285
	GI_10001071	2404.34	604.669	-1.99142	2.67897e-284	2.72006e-282
	GI_10011009	3.94435	1464.07	8.53598	3.35292e-283	3.35501e-281
	GI_10007991	1280.37	5.36147	-7.89972	7.2013e-281	7.10285e-279
	GI_10008527	80.4305	1358.94	4.07859	1.73033e-272	1.68264e-270
	GI_10004250	159.146	1591.96	3.32238	1.92333e-271	1.84434e-269
	GI_10005233	341.787	2060.24	2.59165	1.65876e-269	1.56884e-267
	GI_10003334	12.176	1195.21	6.61708	5.34796e-268	4.98972e-266
	GI_10005272	1334.73	129.198	-3.36889	6.39713e-267	5.88904e-265
	GI_10012114	81.4594	1336.44	4.03617	3.39938e-266	3.0882e-264
	GI_10013445	1366.29	2.61535	-9.02904	7.87694e-264	7.06296e-262
	GI_10002365	1073.55	13.5998	-6.30266	6.42105e-263	5.68371e-261
	GI_10002883	55.5639	1233.4	4.47235	6.09043e-261	5.32281e-259
	GI_10014747	94.8359	1347.04	3.82821	1.37642e-258	1.1879e-256
	GI_10001918	68.4259	1248.57	4.18959	9.41919e-255	8.02876e-253
	GI_10001452	105.983	1347.17	3.66802	2.54501e-250	2.14287e-248
	GI_10004989	219.169	1663.49	2.9241	8.75922e-250	7.2863e-248
	GI_10010965	90.2056	1277.86	3.82437	3.11683e-245	2.56185e-243
	GI_10005850	18.5213	1064.32	5.8446	2.52254e-242	2.04899e-240
	GI_10004530	29.1539	1072.95	5.20175	1.55432e-240	1.24785e-238
	GI_10005576	398.208	2009.24	2.33506	5.64742e-231	4.48179e-229
	GI_10011864	1341.59	198.897	-2.75385	9.78596e-226	7.67787e-224
	GI_10014835	1066.86	89.7065	-3.57202	5.55221e-223	4.30721e-221
	GI_10013964	1251.22	164.898	-2.92369	1.23565e-222	9.47923e-221
	GI_10002360	871.359	26.5458	-5.03671	8.53415e-214	6.47499e-212
	GI_10006468	897.769	6.93068	-7.0172	2.4696e-212	1.85336e-210
	GI_10014685	981.629	78.4605	-3.64514	3.66175e-208	2.71848e-206
	GI_10008583	58.4793	1025.22	4.13186	8.93269e-208	6.56107e-206
	GI_10004706	6.34526	950.026	7.22614	7.76377e-207	5.64247e-205
	GI_10014002	847.693	9.28449	-6.51257	2.61476e-206	1.88053e-204
	GI_10009683	916.119	4.18456	-7.77432	5.79219e-204	4.12279e-202
	GI_10007816	879.248	54.53	-4.01115	8.75432e-198	6.1676e-196
	GI_10009546	147.141	1232.88	3.06675	4.95244e-195	3.45386e-193
	GI_10013443	975.112	2.22305	-8.77689	7.06869e-195	4.88044e-193
	GI_10010641	2258.4	779.897	-1.53394	6.78503e-193	4.63821e-191
	GI_10010964	94.493	1062.35	3.49092	6.05086e-190	4.09578e-188
	GI_10011310	33.9557	859.665	4.66205	4.48569e-186	3.00685e-184
	GI_10014201	832.43	54.007	-3.94611	1.13648e-185	7.54482e-184
	GI_10007331	63.9671	951.203	3.89435	1.8001e-185	1.18366e-183
	GI_10014167	3852.26	1915.74	-1.0078	2.6871e-184	1.75024e-182
	GI_10002366	727.99	11.5075	-5.98327	1.63655e-180	1.05601e-178
	GI_10003497	717.186	12.0306	-5.89757	4.06976e-178	2.60174e-176
	GI_10013659	219.34	1341.67	2.61279	6.80436e-178	4.31003e-176
	GI_10006597	1714.59	502.278	-1.77131	2.16217e-176	1.35712e-174
	GI_10007759	35.3277	819.52	4.53591	2.82512e-175	1.75725e-173
	GI_10014770	87.1187	963.887	3.46781	1.51389e-171	9.33247e-170
	GI_10006378	709.297	28.2458	-4.65028	1.0428e-170	6.37153e-169
	GI_10005239	233.231	1341.41	2.52392	1.20024e-170	7.26915e-169
	GI_10004980	939.27	118.998	-2.9806	1.63179e-170	9.79686e-169
	GI_10012665	14.577	745.898	5.67722	3.25381e-170	1.93667e-168
	GI_10007686	1138.72	210.274	-2.43707	7.4236e-170	4.38075e-168
	GI_10004411	7.71721	749.036	6.60081	7.83312e-169	4.58324e-167
	GI_10005167	767.605	3.13842	-7.93418	1.16671e-168	6.76919e-167
	GI_10002352	677.057	10.0691	-6.07127	1.03104e-167	5.93219e-166
	GI_10002361	683.402	22.2305	-4.94212	2.01555e-167	1.15008e-165
	GI_10002126	701.066	30.2073	-4.53658	2.73244e-167	1.54636e-165
	GI_10000462	772.407	2.74612	-8.13582	2.62339e-166	1.47258e-164
	GI_10014716	299.085	1467.6	2.29484	1.80762e-165	1.00648e-163
	GI_10004660	679.286	6.40761	-6.72809	5.62195e-164	3.10525e-162
	GI_10013948	1.20046	950.68	9.62923	1.20593e-161	6.60803e-160
	GI_10002350	657.335	7.84605	-6.38852	2.82353e-161	1.535e-159
	GI_10002740	990.032	162.152	-2.61013	1.22318e-158	6.59781e-157
	GI_10004753	4.63033	727.067	7.29483	4.60162e-158	2.46287e-156
	GI_10015129	123.647	1004.69	3.02245	5.76969e-157	3.06428e-155
	GI_10004546	6.51676	693.46	6.73351	1.27939e-155	6.74299e-154
	GI_10005376	11.6616	678.814	5.86318	2.64143e-155	1.38161e-153
	GI_10012045	354.649	1532.07	2.11102	2.12045e-154	1.10077e-152
	GI_10005937	88.8337	894.842	3.33245	6.99408e-154	3.60368e-152
	GI_10009354	1122.6	239.566	-2.22834	4.40988e-152	2.25535e-150
	GI_10003223	602.971	15.0383	-5.32538	7.20454e-150	3.65753e-148
	GI_10004162	856.439	118.737	-2.85058	1.48587e-149	7.48827e-148
	GI_10003500	596.626	14.5152	-5.36119	2.05457e-148	1.02792e-146
	GI_10008513	41.33	726.544	4.13579	6.38928e-148	3.17364e-146
	GI_10001572	109.07	915.242	3.0689	2.12658e-145	1.04875e-143
	GI_10002755	2308.13	990.694	-1.22021	5.3869e-145	2.63779e-143
	GI_10005429	6.17377	641.676	6.69955	2.33583e-144	1.13573e-142
	GI_10011540	51.4481	742.628	3.85145	4.23609e-144	2.04526e-142
	GI_10002351	572.274	9.93833	-5.84756	1.25468e-142	6.01578e-141
	GI_10005230	6.68825	630.168	6.55797	1.39461e-142	6.64058e-141
	GI_10002320	569.702	12.8152	-5.47428	4.931e-142	2.33186e-140
	GI_10001656	1530.92	3502.87	1.19413	3.70756e-141	1.74137e-139
	GI_10004425	61.7377	758.451	3.61883	2.69586e-140	1.25764e-138
	GI_10008512	14.9199	594.077	5.31534	9.82449e-135	4.55243e-133
	GI_10003021	541.234	15.6921	-5.10814	6.33286e-134	2.91494e-132
	GI_10002409	568.501	28.2458	-4.33106	1.61899e-133	7.40266e-132
	GI_10005344	199.104	1083.54	2.44416	6.9309e-133	3.14823e-131
	GI_10003357	27.6105	619.446	4.48769	2.75401e-132	1.24278e-130
	GI_10003663	933.611	187.521	-2.31577	2.99562e-132	1.34303e-130
	GI_10003936	93.2925	812.328	3.12223	1.66769e-131	7.42856e-130
	GI_10012660	18.1783	585.838	5.01021	6.76739e-131	2.99514e-129
	GI_10010761	1070.98	263.496	-2.02307	4.48192e-130	1.97099e-128
	GI_10000412	747.198	104.745	-2.83461	4.66549e-130	2.03873e-128
	GI_10000930	698.322	1.04614	-9.38267	9.6919e-130	4.20854e-128
	GI_10002522	859.183	156.79	-2.45413	1.412e-129	6.09303e-128
	GI_10003385	601.428	2.09228	-8.16717	1.60992e-129	6.90396e-128
	GI_10000929	660.25	1.30767	-8.97987	2.37467e-129	1.01207e-127
	GI_10009472	512.08	12.6844	-5.33524	1.32789e-127	5.62463e-126
	GI_10010166	60.1942	695.421	3.53019	3.2897e-126	1.38494e-124
	GI_10004182	25.724	588.192	4.5151	4.36836e-126	1.82791e-124
	GI_10009006	3.08688	583.354	7.56208	8.35218e-125	3.47386e-123
	GI_10005564	502.991	6.79991	-6.20887	1.19285e-124	4.93163e-123
	GI_10000325	9.43215	535.754	5.82784	5.54874e-123	2.28037e-121
	GI_10002454	843.577	163.067	-2.37105	9.65219e-123	3.9433e-121
	GI_10013912	617.548	65.9068	-3.22805	1.55177e-120	6.30231e-119
	GI_10002357	510.879	25.3689	-4.33185	3.40914e-120	1.37648e-118
	GI_10013174	541.405	37.2687	-3.86067	6.19151e-120	2.48535e-118
	GI_10004606	500.418	23.6689	-4.40207	1.40463e-118	5.60577e-117
	GI_10012025	17.6638	532.747	4.91458	1.81873e-118	7.21669e-117
	GI_10011817	72.3703	696.86	3.2674	4.10261e-118	1.61861e-116
	GI_10004835	125.533	832.989	2.73023	5.91048e-117	2.31862e-115
	GI_10008060	11.4901	510.516	5.4735	1.17823e-116	4.59595e-115
	GI_10012397	6.68825	508.424	6.24826	2.07901e-116	8.06412e-115
	GI_10001033	19.5503	523.07	4.74174	8.28502e-115	3.19566e-113
	GI_10002087	803.79	161.629	-2.31414	4.83131e-114	1.85316e-112
	GI_10002276	628.867	81.8604	-2.94152	1.71847e-113	6.55518e-112
	GI_10010916	14.0625	500.186	5.15254	6.12037e-113	2.32181e-111
	GI_10002446	450.342	9.67679	-5.54035	9.40844e-113	3.54966e-111
	GI_10002075	452.915	13.7306	-5.04377	4.02112e-112	1.50886e-110
	GI_10005228	0	681.299	9.95592	2.65517e-111	9.85597e-110
	GI_10001461	335.613	1261.25	1.90999	1.14558e-110	4.22963e-109
	GI_10013615	73.7422	667.306	3.17779	3.00511e-110	1.10363e-108
	GI_10007001	85.9183	699.737	3.02578	4.87101e-110	1.77941e-108
	GI_10013816	439.195	10.0691	-5.44686	6.48234e-110	2.35558e-108
	GI_10014711	233.06	1042.35	2.16106	4.53348e-109	1.63877e-107
	GI_10005353	12.0046	477.17	5.31285	1.34683e-108	4.84318e-107
	GI_10008234	21.7797	503.847	4.53193	1.76501e-108	6.31408e-107
	GI_10009786	109.927	753.09	2.77627	6.37929e-108	2.27034e-106
	GI_10010324	50.2476	589.5	3.55236	7.67804e-108	2.71854e-106
	GI_10000317	19.8933	495.086	4.63733	9.35524e-108	3.29548e-106
	GI_10001621	438.681	16.2152	-4.75776	4.26018e-107	1.49308e-105
	GI_10012143	915.604	238.389	-1.94141	3.22584e-106	1.12486e-104
	GI_10005327	4.45883	468.017	6.71375	9.23386e-106	3.20369e-104
	GI_10007674	619.092	91.4065	-2.75979	1.93176e-105	6.66872e-104
	GI_10011311	19.2073	483.186	4.65285	2.29545e-105	7.88481e-104
	GI_10003639	431.478	16.6075	-4.69938	5.6401e-105	1.92777e-103
	GI_10014597	551.523	0	-9.23485	6.59905e-105	2.24443e-103
	GI_10014668	643.444	103.437	-2.63706	7.77435e-105	2.6312e-103
	GI_10003130	618.92	92.4526	-2.74297	8.32115e-105	2.80253e-103
	GI_10001974	254.496	1058.56	2.05639	1.82255e-103	6.10846e-102
	GI_10001430	414.671	11.6383	-5.15502	3.15378e-103	1.05192e-101
	GI_10003020	435.594	22.8843	-4.25055	6.71057e-102	2.22749e-100
	GI_10013705	1295.46	482.14	-1.42594	2.71588e-101	8.97191e-100
	GI_10002349	418.273	17.3921	-4.58794	5.17054e-101	1.69995e-99
	GI_10002390	420.331	3.39995	-6.94987	6.53584e-101	2.13864e-99
	GI_10008685	101.181	699.475	2.78933	6.74558e-101	2.19686e-99
	GI_10008087	1043.54	2413.18	1.20945	4.98925e-100	1.61725e-98
	GI_10005929	429.42	25.6304	-4.06646	2.54923e-98	8.2246e-97
	GI_10008521	47.6752	540.07	3.50183	8.72252e-98	2.80107e-96
	GI_10000902	718.558	0	-11.4239	1.37361e-97	4.39067e-96
	GI_10010802	415.357	2.35381	-7.46321	4.11084e-96	1.30795e-94
	GI_10008639	111.814	698.037	2.6422	1.04635e-94	3.3139e-93
	GI_10004605	398.551	19.2228	-4.37387	1.39472e-94	4.39706e-93
	GI_10002823	58.1363	553.146	3.25015	1.08785e-93	3.41401e-92
	GI_10011970	1035.65	346.011	-1.58165	4.62835e-93	1.44595e-91
	GI_10013453	419.816	1.69998	-7.9481	5.17762e-93	1.61026e-91
	GI_10003405	917.491	275.658	-1.73481	7.4633e-93	2.31071e-91
	GI_10003196	45.4458	510.385	3.48937	3.07767e-92	9.48625e-91
	GI_10007101	6.51676	392.956	5.91407	9.90105e-91	3.03822e-89
	GI_10005147	52.134	520.978	3.32092	4.05422e-90	1.23856e-88
	GI_10008265	36.8711	471.417	3.67644	4.90735e-89	1.49259e-87
	GI_10004775	413.3	33.2149	-3.63728	1.17638e-88	3.56233e-87
	GI_10004906	552.038	91.668	-2.59028	1.21604e-88	3.66633e-87
	GI_10008181	380.03	20.9228	-4.18296	1.78371e-88	5.35447e-87
	GI_10013286	15.7774	402.895	4.67447	2.37304e-88	7.09273e-87
	GI_10010917	8.23169	383.41	5.54156	3.08093e-88	9.16882e-87
	GI_10008665	429.077	40.6687	-3.39925	1.00525e-87	2.97879e-86
	GI_10002174	354.82	3.92302	-6.49898	1.47246e-87	4.34457e-86
	GI_10006313	24.1806	423.817	4.13152	4.8367e-87	1.42102e-85
	GI_10007002	71.8558	562.039	2.96749	5.20824e-87	1.5237e-85
	GI_10009674	5.65929	373.603	6.04474	2.66743e-86	7.77079e-85
	GI_10003975	351.905	13.2075	-4.73575	3.57711e-86	1.03771e-84
	GI_10009166	356.021	3.00765	-6.88718	4.28307e-86	1.23731e-84
	GI_10007655	685.46	164.636	-2.05779	1.34654e-85	3.87372e-84
	GI_10006484	449.999	53.3531	-3.07628	5.86113e-85	1.67913e-83
	GI_10002470	116.101	660.637	2.50848	2.1591e-84	6.15996e-83
	GI_10007669	638.642	144.498	-2.14396	1.10891e-83	3.15073e-82
	GI_10006266	18.5213	391.91	4.40327	1.33805e-83	3.78618e-82
	GI_10009466	333.555	9.67679	-5.10725	2.81809e-83	7.94162e-82
	GI_10001069	437.995	51.6532	-3.08398	6.47009e-83	1.81591e-81
	GI_10014177	240.948	920.341	1.93344	1.06706e-82	2.98272e-81
	GI_10007185	468.52	66.8222	-2.80971	1.32704e-81	3.69447e-80
	GI_10001601	576.047	1514.42	1.39451	5.7539e-81	1.59545e-79
	GI_10009356	2.22942	368.11	7.36733	1.35543e-80	3.74333e-79
	GI_10005362	185.213	791.928	2.09618	5.94405e-80	1.63504e-78
	GI_10013236	316.577	7.32298	-5.43398	9.48321e-80	2.59821e-78
	GI_10004450	21.7797	385.633	4.14617	1.52899e-79	4.17259e-78
	GI_10008001	648.76	159.667	-2.02262	1.60528e-79	4.36352e-78
	GI_10002678	357.564	25.1074	-3.83202	1.64642e-79	4.45779e-78
	GI_10013397	322.751	3.00765	-6.74564	7.36387e-79	1.98603e-77
	GI_10014449	136.852	679.206	2.31123	2.58772e-78	6.95192e-77
	GI_10003324	686.489	184.251	-1.89756	5.70648e-78	1.52711e-76
	GI_10002011	40.4725	431.925	3.41577	6.23307e-77	1.66158e-75
	GI_10008656	501.447	91.2757	-2.4578	1.55578e-76	4.13138e-75
	GI_10008183	176.295	754.136	2.09683	2.94435e-76	7.78876e-75
	GI_10002304	304.401	9.54603	-4.99493	7.88111e-76	2.07685e-74
	GI_10002881	1041.31	411.787	-1.33843	3.32958e-75	8.74085e-74
	GI_10015160	305.945	12.4229	-4.6222	1.38504e-74	3.62224e-73
	GI_10009527	316.92	1.96151	-7.33601	1.58761e-74	4.13636e-73
	GI_10007870	562.499	126.714	-2.15028	3.60055e-74	9.34561e-73
	GI_10004166	18.8643	351.895	4.22142	1.57383e-73	4.06975e-72
	GI_10014252	1070.63	439.117	-1.28579	3.14236e-73	8.09546e-72
	GI_10006532	289.31	7.06144	-5.35651	5.9129e-73	1.51764e-71
	GI_10010822	141.311	658.676	2.2207	3.63532e-72	9.29607e-71
	GI_10003747	9.08916	315.934	5.11933	6.46634e-72	1.64744e-70
	GI_10005986	290.853	10.4614	-4.79714	8.13443e-72	2.0648e-70
	GI_10015044	93.2925	547.131	2.55205	1.1391e-71	2.88084e-70
	GI_10011556	399.923	54.1377	-2.88502	1.26797e-71	3.19507e-70
	GI_10008081	26.5815	368.11	3.79164	1.39833e-71	3.51072e-70
	GI_10013177	452.4	77.8066	-2.53963	1.45471e-71	3.63904e-70
	GI_10010494	554.61	1412.68	1.34889	1.52848e-71	3.80977e-70
	GI_10002923	45.2743	421.594	3.21909	3.25499e-71	8.08397e-70
	GI_10001745	282.621	4.31533	-6.03326	3.3943e-71	8.39974e-70
	GI_10012310	34.2987	385.11	3.48904	4.71199e-70	1.16189e-68
	GI_10005154	307.659	1.43844	-7.74068	5.27774e-70	1.29677e-68
	GI_10003004	376.943	1097.92	1.54236	9.66393e-70	2.36606e-68
	GI_10010030	276.448	4.31533	-6.00139	1.00062e-69	2.44119e-68
	GI_10009265	48.8757	424.733	3.11937	1.32962e-69	3.23243e-68
	GI_10000490	387.747	52.4378	-2.88644	1.57345e-69	3.81178e-68
	GI_10003523	143.026	649.13	2.18223	1.59094e-69	3.84067e-68
	GI_10010268	25.5525	355.426	3.79801	2.90639e-69	6.99186e-68
	GI_10006082	40.987	400.279	3.28777	4.829e-69	1.15767e-67
	GI_10014684	404.382	60.8069	-2.73341	6.66e-69	1.5911e-67
	GI_10012831	76.1431	492.601	2.69363	7.00396e-69	1.6675e-67
	GI_10012291	398.894	58.9761	-2.7578	1.46465e-68	3.47504e-67
	GI_10000901	445.54	0	-10.7343	1.62854e-68	3.85065e-67
	GI_10004114	274.561	8.76142	-4.96982	1.67195e-68	3.93982e-67
	GI_10006201	118.331	587.407	2.31154	5.45125e-68	1.28017e-66
	GI_10013949	0	432.971	10.3019	5.50192e-68	1.28769e-66
	GI_10005624	857.639	318.811	-1.42767	8.6793e-68	2.02448e-66
	GI_10003131	541.748	131.552	-2.04199	1.92262e-67	4.46949e-66
	GI_10002362	273.018	10.3306	-4.72399	3.17747e-67	7.36183e-66
	GI_10009564	268.044	9.67679	-4.7918	2.61627e-66	6.04132e-65
	GI_10008154	3.08688	286.773	6.53761	5.65131e-66	1.30061e-64
	GI_10010256	460.975	1215.09	1.39831	1.28869e-65	2.95599e-64
	GI_10003346	353.448	45.1148	-2.96983	3.75869e-65	8.56474e-64
	GI_10008213	10.2896	288.865	4.81114	1.30565e-64	2.96534e-63
	GI_10002095	116.616	566.223	2.27961	1.90834e-64	4.31992e-63
	GI_10005925	278.849	16.869	-4.04704	2.41924e-64	5.45856e-63
	GI_10013872	247.98	825.666	1.73534	1.83328e-63	4.12297e-62
	GI_10011758	335.956	40.9302	-3.03703	3.25036e-63	7.28619e-62
	GI_10011808	13.891	292.788	4.39764	6.9503e-63	1.55298e-61
	GI_10012941	247.122	4.96916	-5.63608	9.58023e-63	2.1337e-61
	GI_10000935	246.779	5.88454	-5.39015	1.54846e-62	3.43764e-61
	GI_10007414	76.6576	464.225	2.59832	2.18206e-62	4.82873e-61
	GI_10004673	928.809	387.202	-1.26229	3.28121e-62	7.23786e-61
	GI_10005687	1055.89	476.255	-1.14865	5.26867e-62	1.15849e-60
	GI_10005146	95.0074	505.155	2.41061	6.78636e-62	1.48746e-60
	GI_10015155	387.918	66.4299	-2.54585	8.93875e-62	1.95303e-60
	GI_10015205	100.667	517.316	2.36146	9.74137e-62	2.12168e-60
	GI_10003377	450.857	97.5525	-2.20842	1.34141e-61	2.91243e-60
	GI_10005822	301.143	29.4227	-3.35545	1.56449e-61	3.38612e-60
	GI_10001062	39.1005	361.18	3.20746	4.59148e-61	9.90656e-60
	GI_10010053	326.009	40.2764	-3.01691	4.72109e-61	1.01545e-59
	GI_10007961	250.381	2.09228	-6.9029	4.82226e-61	1.03399e-59
	GI_10005949	93.2925	496.655	2.41241	6.11679e-61	1.3075e-59
	GI_10009014	14.9199	287.296	4.26722	9.6347e-61	2.05311e-59
	GI_10014428	217.968	753.09	1.7887	9.97649e-61	2.11941e-59
	GI_10001772	40.1295	361.049	3.16946	2.33215e-60	4.93923e-59
	GI_10001949	304.744	34.5226	-3.14198	3.79805e-59	7.99479e-58
	GI_10012046	209.908	728.636	1.79544	3.84022e-59	8.05899e-58
	GI_10002891	60.7087	410.087	2.75595	3.88521e-59	8.12869e-58
	GI_10004754	116.101	538.631	2.21392	4.14242e-59	8.64065e-58
	GI_10013048	355.163	990.825	1.48015	4.43039e-59	9.21349e-58
	GI_10007629	229.458	763.29	1.734	9.76518e-59	2.02468e-57
	GI_10014270	519.283	1258.9	1.27757	2.61369e-58	5.4029e-57
	GI_10014389	1030.68	477.301	-1.11062	7.67839e-58	1.58251e-56
	GI_10009675	121.76	541.639	2.15329	2.73459e-57	5.60251e-56
	GI_10010355	67.5685	418.717	2.63155	2.77065e-57	5.65959e-56
	GI_10003544	1.88643	254.081	7.07349	3.03254e-57	6.17628e-56
	GI_10008184	92.778	476.255	2.35988	6.20972e-57	1.26099e-55
	GI_10012398	220.026	3.79226	-5.85848	5.40076e-56	1.09031e-54
	GI_10011200	40.987	344.703	3.07212	5.44909e-56	1.09686e-54
	GI_10005563	25.0381	299.196	3.5789	5.48775e-56	1.10143e-54
	GI_10013293	860.212	366.41	-1.23123	7.57048e-56	1.51504e-54
	GI_10008472	424.79	97.8141	-2.11863	1.55697e-55	3.10688e-54
	GI_10003679	320.693	47.4686	-2.75615	1.90824e-55	3.79685e-54
	GI_10008636	371.97	72.0529	-2.36806	4.32987e-55	8.59045e-54
	GI_10006549	224.828	9.54603	-4.55778	4.98337e-55	9.85866e-54
	GI_10005200	166.349	619.576	1.89707	9.14445e-55	1.80389e-53
	GI_10002127	231.859	13.2075	-4.13382	2.1836e-54	4.28303e-53
	GI_10007931	219.683	2.09228	-6.71421	2.35867e-54	4.61331e-53
	GI_10003673	107.698	496.001	2.20335	3.11515e-54	6.0757e-53
	GI_10001474	216.253	2.48458	-6.44358	3.27215e-54	6.36391e-53
	GI_10011896	210.423	5.2307	-5.33014	1.5569e-53	3.01948e-52
	GI_10001778	255.697	0	-8.61129	1.60139e-53	3.09706e-52
	GI_10009547	19.5503	270.689	3.79137	4.07408e-53	7.85719e-52
	GI_10010080	890.395	399.233	-1.15721	4.24639e-53	8.16668e-52
	GI_10008756	18.1783	266.243	3.87245	4.55078e-53	8.72778e-52
	GI_10007211	577.419	192.882	-1.5819	1.05824e-52	2.02394e-51
	GI_10006093	9.08916	234.728	4.6907	2.56211e-52	4.88663e-51
	GI_10007974	15.0914	253.297	4.06903	2.88656e-52	5.49027e-51
	GI_10006697	251.067	23.6689	-3.407	3.52782e-52	6.69152e-51
	GI_10011811	451.371	120.96	-1.89979	5.84958e-52	1.1065e-50
	GI_10002442	1.02896	244.012	7.88962	6.60089e-52	1.24521e-50
	GI_10012555	149.199	569.754	1.9331	7.117e-52	1.33891e-50
	GI_10003061	26.41	284.55	3.42953	1.75635e-51	3.29522e-50
	GI_10002525	9.26065	230.805	4.63941	3.10081e-51	5.80188e-50
	GI_10012676	18.6928	260.096	3.79849	3.53904e-51	6.60396e-50
	GI_10010244	201.162	2.74612	-6.19482	5.40648e-51	1.00615e-49
	GI_10006130	211.452	683.783	1.69321	6.06417e-51	1.12551e-49
	GI_10004071	374.542	82.3835	-2.1847	7.13561e-51	1.31728e-49
	GI_10001475	216.596	1.17691	-7.52386	9.38087e-51	1.72716e-49
	GI_10011860	932.754	440.686	-1.08174	1.17939e-50	2.16566e-49
	GI_10008180	238.205	22.0997	-3.4301	7.72337e-50	1.41444e-48
	GI_10010380	391.52	94.1526	-2.05601	1.26802e-49	2.31608e-48
	GI_10002293	137.195	532.747	1.95722	1.77821e-49	3.23939e-48
	GI_10005275	1005.47	499.793	-1.00846	1.884e-49	3.42309e-48
	GI_10004981	193.102	3.92302	-5.62125	2.01216e-49	3.64634e-48
	GI_10002346	192.416	4.31533	-5.47861	3.2602e-49	5.89252e-48
	GI_10012827	1.37195	220.735	7.32995	3.49266e-49	6.29618e-48
	GI_10011573	253.468	29.2919	-3.11323	3.9512e-49	7.10424e-48
	GI_10003446	33.9557	295.927	3.12351	4.17191e-49	7.48159e-48
	GI_10005168	322.751	60.4146	-2.41745	4.51302e-49	8.07234e-48
	GI_10001783	197.218	7.97682	-4.62783	9.5852e-49	1.71006e-47
	GI_10001861	226.715	696.598	1.61945	1.9006e-48	3.38204e-47
	GI_10001643	837.918	383.41	-1.12792	2.32775e-48	4.13149e-47
	GI_10009171	48.8757	331.888	2.76351	2.39972e-48	4.2483e-47
	GI_10012351	221.398	18.0459	-3.6169	3.64583e-48	6.43784e-47
	GI_10008362	268.387	768.39	1.51752	4.31676e-48	7.60312e-47
	GI_10010824	216.253	16.2152	-3.73731	4.4547e-48	7.82611e-47
	GI_10002358	189.329	5.49223	-5.10736	4.65385e-48	8.15522e-47
	GI_10013693	459.431	136.26	-1.75349	5.04837e-48	8.82418e-47
	GI_10008706	53.163	340.257	2.67813	7.96154e-48	1.3881e-46
	GI_10009469	275.59	0	-10.0413	8.66417e-48	1.5068e-46
	GI_10014752	218.826	677.245	1.62989	1.27831e-47	2.21199e-46
	GI_10003467	22.9801	257.22	3.48454	2.44373e-47	4.21806e-46
	GI_10008212	5.48779	203.866	5.21525	2.88858e-47	4.97348e-46
	GI_10009032	4.28734	200.99	5.55089	3.89922e-47	6.68717e-46
	GI_10008955	1.88643	204.39	6.75952	3.90326e-47	6.68717e-46
	GI_10006533	18.0068	240.743	3.74088	5.67133e-47	9.69223e-46
	GI_10003339	204.763	0	-7.80538	6.35477e-47	1.08334e-45
	GI_10007992	184.699	5.75377	-5.00452	9.62184e-47	1.63626e-45
	GI_10000917	230.487	23.9304	-3.26777	1.39843e-46	2.37228e-45
	GI_10013817	181.097	3.79226	-5.57756	1.86884e-46	3.16251e-45
	GI_10002922	439.367	129.067	-1.7673	1.9263e-46	3.25178e-45
	GI_10008109	0	242.181	8.91994	1.93202e-46	3.25348e-45
	GI_10005236	72.5418	377.526	2.37969	5.66892e-46	9.5231e-45
	GI_10009337	68.5974	367.98	2.4234	7.22938e-46	1.2115e-44
	GI_10007062	8.57468	206.22	4.58796	9.63782e-46	1.6112e-44
	GI_10008202	209.051	16.869	-3.63141	1.07251e-45	1.78864e-44
	GI_10002254	59.1653	344.572	2.54198	1.36654e-45	2.2735e-44
	GI_10003632	254.839	35.6995	-2.83561	1.37531e-45	2.28258e-44
	GI_10007500	187.957	9.15372	-4.3599	1.64163e-45	2.71806e-44
	GI_10008642	365.967	90.4911	-2.01587	1.80053e-45	2.97402e-44
	GI_10003562	254.839	36.6149	-2.79909	4.66671e-45	7.68983e-44
	GI_10004977	308.002	61.4607	-2.32521	4.70228e-45	7.73e-44
	GI_10008266	13.7195	219.428	3.99945	5.13525e-45	8.42169e-44
	GI_10005047	1.71494	195.236	6.83092	5.86111e-45	9.58931e-44
	GI_10004751	12.3475	214.589	4.11928	6.87525e-45	1.12219e-43
	GI_10013761	63.1096	349.541	2.46953	1.15731e-44	1.88453e-43
	GI_10009237	7.54572	198.505	4.71737	1.27556e-44	2.0722e-43
	GI_10005773	98.0943	426.302	2.11963	1.58225e-44	2.5644e-43
	GI_10011785	758.173	345.095	-1.13553	2.52055e-44	4.07557e-43
	GI_10003499	172.694	2.48458	-6.11907	4.06189e-44	6.53718e-43
	GI_10011462	6.00228	191.836	4.99822	4.49149e-44	7.21176e-43
	GI_10013112	173.723	5.623	-4.9493	5.78908e-44	9.27369e-43
	GI_10007642	77.0006	376.872	2.29113	9.05478e-44	1.44715e-42
	GI_10003333	0	204.259	7.8961	1.02721e-43	1.63791e-42
	GI_10002289	355.849	89.4449	-1.99219	1.14062e-43	1.81457e-42
	GI_10015216	15.0914	217.989	3.85246	1.29684e-43	2.05834e-42
	GI_10005823	211.966	21.0536	-3.3317	1.30758e-43	2.07062e-42
	GI_10004112	9.08916	198.767	4.45078	1.58365e-43	2.50206e-42
	GI_10013637	496.131	172.744	-1.52209	2.28221e-43	3.5975e-42
	GI_10004712	504.02	177.844	-1.50287	2.52414e-43	3.9698e-42
	GI_10010801	251.41	38.1841	-2.719	2.65255e-43	4.16227e-42
	GI_10012309	265.815	44.8532	-2.56714	3.04745e-43	4.77109e-42
	GI_10002088	269.416	46.5532	-2.53288	3.13415e-43	4.89574e-42
	GI_10012268	93.121	408.779	2.13414	3.69961e-43	5.76597e-42
	GI_10010963	41.5014	289.781	2.80373	4.19333e-43	6.52073e-42
	GI_10003586	6.85974	189.482	4.78776	6.41731e-43	9.95664e-42
	GI_10009487	166.349	3.13842	-5.72803	8.19784e-43	1.26623e-41
	GI_10010832	72.1988	361.18	2.32267	9.48604e-43	1.46193e-41
	GI_10010992	166.349	4.18456	-5.31299	1.11887e-42	1.7205e-41
	GI_10006431	175.095	1.17691	-7.21699	2.39267e-42	3.67105e-41
	GI_10000203	270.617	48.907	-2.46814	2.61575e-42	4.00442e-41
	GI_10010665	12.176	203.213	4.06087	3.15292e-42	4.81609e-41
	GI_10005708	15.0914	212.236	3.81386	3.30874e-42	5.04295e-41
	GI_10004769	2.5724	178.628	6.1177	3.54812e-42	5.39588e-41
	GI_10009583	510.365	185.951	-1.4566	3.95597e-42	6.0029e-41
	GI_10004409	46.8177	298.542	2.67281	4.39768e-42	6.65854e-41
	GI_10010316	162.404	539.024	1.73076	7.01829e-42	1.06032e-40
	GI_10007312	781.496	373.603	-1.06473	8.25195e-42	1.24397e-40
	GI_10009131	33.0983	261.666	2.9829	1.08431e-41	1.63103e-40
	GI_10012675	13.0335	202.559	3.95804	2.09192e-41	3.13302e-40
	GI_10008791	45.6173	292.265	2.67963	2.36405e-41	3.53292e-40
	GI_10006068	161.375	4.8384	-5.05975	3.75513e-41	5.59969e-40
	GI_10010884	639.5	276.312	-1.21065	4.92663e-41	7.31504e-40
	GI_10007815	17.8353	215.112	3.59228	7.17478e-41	1.06302e-39
	GI_10002874	167.035	7.97682	-4.38819	9.51856e-41	1.40726e-39
	GI_10012066	12.0046	196.151	4.03031	1.25953e-40	1.85816e-39
	GI_10014641	159.318	4.8384	-5.04123	1.27654e-40	1.87924e-39
	GI_10013463	174.409	0	-7.79629	2.92737e-40	4.29118e-39
	GI_10004768	189.5	17.6536	-3.42417	5.86718e-40	8.56423e-39
	GI_10006168	51.9626	301.027	2.53435	6.57064e-40	9.57082e-39
	GI_10005990	357.736	100.299	-1.83459	7.13429e-40	1.037e-38
	GI_10007631	14.0625	199.42	3.82589	7.48616e-40	1.08586e-38
	GI_10007678	419.13	137.698	-1.60589	1.81828e-39	2.62635e-38
	GI_10013237	161.204	1.17691	-7.09774	1.89998e-39	2.73864e-38
	GI_10009567	226.543	33.9995	-2.7362	2.02073e-39	2.90661e-38
	GI_10009584	307.316	74.2759	-2.04876	3.59301e-39	5.15743e-38
	GI_10004993	379.858	115.075	-1.72288	3.64573e-39	5.22225e-38
	GI_10002364	153.83	5.2307	-4.87819	5.39071e-39	7.70583e-38
	GI_10001913	0	183.859	8.06623	6.17688e-39	8.81138e-38
	GI_10000877	151.086	500.186	1.72709	7.27748e-39	1.036e-37
	GI_10010089	218.311	620.753	1.50763	8.80491e-39	1.25086e-37
	GI_10005367	164.291	9.80756	-4.06621	9.87359e-39	1.3998e-37
	GI_10005938	133.251	465.532	1.80474	1.03871e-38	1.46959e-37
	GI_10003769	162.576	520.585	1.67902	1.0433e-38	1.47306e-37
	GI_10010891	123.132	445.786	1.85614	1.12534e-38	1.58565e-37
	GI_10013612	194.302	21.5766	-3.17076	1.24944e-38	1.75692e-37
	GI_10004206	189.5	19.7459	-3.26258	1.46403e-38	2.0545e-37
	GI_10006937	90.2056	378.441	2.06878	1.8742e-38	2.62476e-37
	GI_10005659	291.539	67.7375	-2.10566	2.10499e-38	2.942e-37
	GI_10003672	27.9535	233.028	3.0594	2.88922e-38	4.02991e-37
	GI_10011433	53.3345	296.188	2.47337	3.50894e-38	4.88443e-37
	GI_10003378	339.729	94.6756	-1.84332	3.63505e-38	5.04979e-37
	GI_10007998	470.578	174.967	-1.42735	5.5952e-38	7.75723e-37
	GI_10000297	154.173	1.17691	-7.0334	5.82101e-38	8.05412e-37
	GI_10010636	18.5213	204.651	3.46591	7.50194e-38	1.03591e-36
	GI_10007837	207.507	28.3765	-2.87039	7.52483e-38	1.037e-36
	GI_10000100	20.0647	208.705	3.37873	9.64514e-38	1.32655e-36
	GI_10009775	27.096	228.32	3.07491	1.03242e-37	1.41713e-36
	GI_10012396	1.54344	161.236	6.70688	1.23589e-37	1.69305e-36
	GI_10003894	174.58	15.2998	-3.51231	1.31751e-37	1.80128e-36
	GI_10007640	156.745	8.89219	-4.13974	2.31224e-37	3.15502e-36
	GI_10010021	114.558	420.81	1.87709	3.40437e-37	4.63606e-36
	GI_10005357	148.856	6.66914	-4.48028	8.48625e-37	1.15338e-35
	GI_10008627	211.452	32.1688	-2.71659	1.15133e-36	1.56171e-35
	GI_10003726	15.2629	190.005	3.63793	1.16398e-36	1.57577e-35
	GI_10010527	99.6378	387.726	1.96027	1.46803e-36	1.98351e-35
	GI_10005018	58.8223	300.896	2.35483	1.61289e-36	2.17498e-35
	GI_10000195	311.604	83.4296	-1.90108	1.9413e-36	2.61273e-35
	GI_10012984	238.548	45.3763	-2.39427	2.29902e-36	3.08816e-35
	GI_10007951	153.83	9.54603	-4.01029	4.07437e-36	5.46227e-35
	GI_10007140	8.23169	164.244	4.31851	1.03715e-35	1.38776e-34
	GI_10010033	593.196	267.158	-1.15082	1.09604e-35	1.46371e-34
	GI_10004960	189.5	24.3227	-2.96182	1.14606e-35	1.52756e-34
	GI_10001870	137.195	2.87688	-5.57558	1.297e-35	1.72542e-34
	GI_10008023	268.216	61.9838	-2.11343	1.30095e-35	1.72734e-34
	GI_10003445	7.37422	161.106	4.44937	1.3333e-35	1.76689e-34
	GI_10001119	20.5792	200.99	3.28786	1.5039e-35	1.98915e-34
	GI_10007239	367.168	118.345	-1.63345	1.59493e-35	2.10552e-34
	GI_10011978	4.11585	149.467	5.1825	4.59068e-35	6.04875e-34
	GI_10012372	58.8223	293.311	2.318	5.94829e-35	7.82263e-34
	GI_10010345	134.965	1.96151	-6.10448	7.19761e-35	9.44762e-34
	GI_10002363	134.279	1.96151	-6.09713	1.04625e-34	1.37071e-33
	GI_10012147	58.6508	291.481	2.31318	1.18015e-34	1.5432e-33
	GI_10012528	13.7195	176.798	3.6878	1.37844e-34	1.79909e-33
	GI_10007459	150.228	472.463	1.65304	1.8087e-34	2.35401e-33
	GI_10001236	194.474	28.5073	-2.77017	1.81043e-34	2.35401e-33
	GI_10014394	45.2743	259.181	2.5172	2.51312e-34	3.26153e-33
	GI_10005915	153.315	476.255	1.63523	3.62402e-34	4.69444e-33
	GI_10003630	131.364	2.35381	-5.80243	3.7339e-34	4.82772e-33
	GI_10008171	152.801	12.0306	-3.66687	4.48035e-34	5.78201e-33
	GI_10009599	22.8086	200.99	3.13947	4.51269e-34	5.81288e-33
	GI_10012743	199.619	557.2	1.48095	5.17829e-34	6.65695e-33
	GI_10007208	456.344	180.198	-1.34054	5.18725e-34	6.65695e-33
	GI_10002878	360.479	118.998	-1.59898	5.31495e-34	6.80817e-33
	GI_10006151	192.759	28.6381	-2.75079	5.81329e-34	7.43273e-33
	GI_10011103	269.588	674.368	1.32278	6.00897e-34	7.66872e-33
	GI_10011135	69.6264	311.357	2.16087	7.92607e-34	1.00781e-32
	GI_10000993	33.7842	228.712	2.75911	8.51419e-34	1.0806e-32
	GI_10004708	85.4038	344.049	2.01024	8.88011e-34	1.12497e-32
	GI_10014077	493.73	206.351	-1.25862	9.38736e-34	1.18706e-32
	GI_10002941	111.814	396.095	1.82475	1.01264e-33	1.27816e-32
	GI_10005875	21.6082	196.02	3.18135	1.09552e-33	1.38026e-32
	GI_10007055	131.536	4.31533	-4.92984	1.12371e-33	1.41319e-32
	GI_10000554	13.205	171.175	3.69631	1.34103e-33	1.68343e-32
	GI_10014547	287.08	77.2836	-1.89322	1.52586e-33	1.91198e-32
	GI_10006257	82.8314	337.119	2.02501	1.83619e-33	2.29667e-32
	GI_10005587	37.0426	235.251	2.66694	1.91927e-33	2.39625e-32
	GI_10005788	152.801	12.946	-3.56108	1.95379e-33	2.43494e-32
	GI_10011888	236.49	50.8685	-2.21693	2.80847e-33	3.49379e-32
	GI_10002190	287.938	78.4605	-1.87572	2.8145e-33	3.495e-32
	GI_10012352	336.47	106.706	-1.65683	2.86653e-33	3.55321e-32
	GI_10005157	119.36	407.341	1.77092	3.67573e-33	4.54809e-32
	GI_10005065	128.792	424.864	1.72196	4.02093e-33	4.96632e-32
	GI_10013292	383.803	136.521	-1.49124	4.49722e-33	5.54468e-32
	GI_10003466	27.439	209.097	2.92988	4.67368e-33	5.75196e-32
	GI_10007704	230.487	602.838	1.38708	5.39987e-33	6.63387e-32
	GI_10011566	239.748	53.7454	-2.1573	9.75077e-33	1.19578e-31
	GI_10005229	23.1516	195.89	3.08086	1.16944e-32	1.43159e-31
	GI_10000500	48.7042	259.05	2.41112	1.34187e-32	1.63976e-31
	GI_10001032	9.77513	156.398	3.99996	1.3942e-32	1.7007e-31
	GI_10008031	31.0403	216.028	2.799	1.64077e-32	1.99795e-31
	GI_10004818	48.7042	258.397	2.40747	1.84107e-32	2.23791e-31
	GI_10005890	128.449	1.17691	-6.77005	2.08233e-32	2.52672e-31
	GI_10006061	2.05792	135.344	6.0393	2.13157e-32	2.58193e-31
	GI_10005630	157.431	16.4767	-3.25622	2.82168e-32	3.41186e-31
	GI_10007369	110.099	384.587	1.80451	2.86991e-32	3.46411e-31
	GI_10002115	169.436	21.5766	-2.9732	3.56717e-32	4.29822e-31
	GI_10009864	12.0046	161.236	3.74752	4.53305e-32	5.45253e-31
	GI_10003012	214.195	42.4994	-2.33341	5.69516e-32	6.83846e-31
	GI_10011881	79.7445	322.865	2.01747	5.87788e-32	7.04561e-31
	GI_10011530	45.7888	249.243	2.44449	5.97345e-32	7.14776e-31
	GI_10003503	14.4055	167.644	3.54071	7.31661e-32	8.73981e-31
	GI_10004807	13.7195	165.552	3.59298	7.47887e-32	8.9182e-31
	GI_10004836	15.9489	172.09	3.43163	7.78762e-32	9.27036e-31
	GI_10006554	121.074	2.09228	-5.85468	1.35391e-31	1.60891e-30
	GI_10004959	143.712	12.1614	-3.5628	1.47691e-31	1.75207e-30
	GI_10009246	21.7797	186.997	3.10196	1.85832e-31	2.20076e-30
	GI_10010023	8.0602	146.329	4.18225	1.95515e-31	2.31147e-30
	GI_10010550	214.195	43.6763	-2.294	2.07053e-31	2.44369e-30
	GI_10007231	254.668	630.953	1.30892	2.55935e-31	3.01544e-30
	GI_10005984	11.3186	155.744	3.78241	3.04295e-31	3.57912e-30
	GI_10012324	577.933	277.358	-1.05915	3.86362e-31	4.53666e-30
	GI_10005681	38.929	228.843	2.55544	4.83582e-31	5.66859e-30
	GI_10009540	150.057	15.4306	-3.28165	5.04579e-31	5.90469e-30
	GI_10000461	118.845	1.83074	-6.02051	5.79544e-31	6.77048e-30
	GI_10014699	215.053	562.431	1.38698	6.8447e-31	7.9693e-30
	GI_10010331	3.94435	131.029	5.05395	9.57029e-31	1.11239e-29
	GI_10011548	117.302	2.48458	-5.56108	1.08089e-30	1.25425e-29
	GI_10006437	38.7575	226.751	2.54856	1.11769e-30	1.29478e-29
	GI_10010401	2.5724	127.629	5.6327	1.32737e-30	1.53511e-29
	GI_10012359	318.807	104.222	-1.61303	1.36427e-30	1.57514e-29
	GI_10013529	129.135	8.10758	-3.99346	1.59848e-30	1.84247e-29
	GI_10005918	125.533	6.79991	-4.20641	1.73401e-30	1.99536e-29
	GI_10015186	356.021	127.76	-1.47853	1.80222e-30	2.0704e-29
	GI_10001985	573.132	277.75	-1.04508	2.41968e-30	2.77512e-29
	GI_10014051	328.067	739.621	1.17279	3.21152e-30	3.67717e-29
	GI_10000497	12.0046	153.521	3.67678	3.45874e-30	3.95367e-29
	GI_10007198	224.828	573.546	1.35109	3.75309e-30	4.28306e-29
	GI_10008733	441.767	185.559	-1.25141	3.77036e-30	4.29567e-29
	GI_10012934	580.506	284.681	-1.02797	4.91243e-30	5.58764e-29
	GI_10008475	176.467	28.3765	-2.63663	4.94011e-30	5.60988e-29
	GI_10013861	570.731	278.142	-1.03699	6.59017e-30	7.47135e-29
	GI_10004416	42.1874	230.02	2.44687	1.19403e-29	1.34925e-28
	GI_10002902	137.881	12.6844	-3.44229	1.20659e-29	1.36123e-28
	GI_10015104	7.37422	136.783	4.21325	1.28257e-29	1.44458e-28
	GI_10003369	21.6082	178.367	3.0452	1.49015e-29	1.67565e-28
	GI_10007586	2.40091	122.398	5.67186	1.96032e-29	2.20076e-28
	GI_10011168	495.788	226.62	-1.12945	2.32085e-29	2.60128e-28
	GI_10006244	11.4901	148.552	3.69251	2.33671e-29	2.61481e-28
	GI_10002319	32.0693	204.39	2.67206	2.44554e-29	2.73216e-28
	GI_10007830	13.548	154.567	3.51208	2.57441e-29	2.87149e-28
	GI_10010293	19.2073	170.652	3.15133	2.76001e-29	3.07355e-28
	GI_10009060	205.792	44.4609	-2.21058	4.36011e-29	4.84759e-28
	GI_10011197	190.358	36.8764	-2.36794	4.95235e-29	5.49719e-28
	GI_10010404	327.896	115.206	-1.50902	6.33585e-29	7.02161e-28
	GI_10005936	121.074	7.32298	-4.04732	6.39454e-29	7.07529e-28
	GI_10014271	103.239	352.288	1.77076	6.68507e-29	7.38493e-28
	GI_10008615	378.486	148.421	-1.35055	9.10059e-29	1.00213e-27
	GI_10006830	147.313	18.1767	-3.01872	1.50332e-28	1.65277e-27
	GI_10008598	111.299	364.841	1.71282	1.8666e-28	2.0489e-27
	GI_10014846	568.158	283.635	-1.00226	1.92046e-28	2.10467e-27
	GI_10013740	30.3544	195.89	2.69007	2.14117e-28	2.33913e-27
	GI_10002198	154.516	21.5766	-2.84021	2.36853e-28	2.58343e-27
	GI_10014116	129.135	396.879	1.61982	2.41223e-28	2.62693e-27
	GI_10009111	148.342	430.879	1.53836	2.64622e-28	2.87722e-27
	GI_10011464	290.682	94.2833	-1.62436	2.79525e-28	3.03448e-27
	GI_10007539	371.112	789.443	1.08898	3.13152e-28	3.38426e-27
	GI_10003633	225.343	56.7531	-1.98935	3.13217e-28	3.38426e-27
	GI_10014426	314.862	109.452	-1.52442	3.40069e-28	3.66865e-27
	GI_10008468	493.216	230.151	-1.09964	3.40613e-28	3.66879e-27
	GI_10002441	3.08688	117.952	5.25591	4.09586e-28	4.40484e-27
	GI_10010896	11.3186	142.798	3.65721	4.40746e-28	4.73258e-27
	GI_10010904	244.378	67.8683	-1.84831	5.15787e-28	5.52974e-27
	GI_10002253	229.458	59.7607	-1.94096	6.29099e-28	6.7341e-27
	GI_10007792	272.503	84.6066	-1.68743	7.19985e-28	7.68315e-27
	GI_10004890	11.8331	143.321	3.59836	7.85242e-28	8.36659e-27
	GI_10011604	172.523	30.7304	-2.48905	8.13956e-28	8.65917e-27
	GI_10012008	8.74617	133.775	3.93501	8.17463e-28	8.6831e-27
	GI_10013294	411.928	175.228	-1.23315	1.0908e-27	1.15686e-26
	GI_10002371	110.956	5.36147	-4.37122	1.36177e-27	1.44203e-26
	GI_10011136	22.2942	171.698	2.94513	1.38099e-27	1.46015e-26
	GI_10000978	187.271	492.993	1.39644	1.39661e-27	1.4744e-26
	GI_10009565	111.128	5.623	-4.30474	1.85828e-27	1.9588e-26
	GI_10008560	2.40091	113.637	5.56471	2.13157e-27	2.24345e-26
	GI_10012433	271.303	85.3912	-1.66775	2.30368e-27	2.4209e-26
	GI_10003053	103.411	343.265	1.73094	2.75322e-27	2.88891e-26
	GI_10008911	470.064	217.859	-1.10946	2.87006e-27	3.00695e-26
	GI_10001608	104.268	1.43844	-6.17965	2.88347e-27	3.01642e-26
	GI_10002447	189.157	40.0148	-2.24098	2.93195e-27	3.06249e-26
	GI_10008777	266.501	619.576	1.21714	2.99129e-27	3.11976e-26
	GI_10003695	197.389	44.4609	-2.15043	3.73455e-27	3.88906e-26
	GI_10011068	5.65929	121.221	4.42088	4.06437e-27	4.21346e-26
	GI_10003815	337.842	128.283	-1.39702	5.40298e-27	5.58441e-26
	GI_10002877	294.454	100.822	-1.54624	6.06146e-27	6.25563e-26
	GI_10013929	13.891	145.544	3.38924	6.72086e-27	6.9258e-26
	GI_10004604	40.8155	213.543	2.38734	7.63357e-27	7.85462e-26
	GI_10011186	102.21	1.43844	-6.15089	8.80949e-27	9.0511e-26
	GI_10001684	266.33	615.522	1.2086	9.22456e-27	9.46347e-26
	GI_10013550	167.892	30.5996	-2.45595	9.28277e-27	9.50906e-26
	GI_10003018	158.46	26.2843	-2.59185	1.05625e-26	1.0804e-25
	GI_10005422	260.499	81.2066	-1.68161	1.32816e-26	1.35652e-25
	GI_10014788	62.0807	258.397	2.05737	1.36155e-26	1.38856e-25
	GI_10004884	38.7575	207.528	2.42076	1.42804e-26	1.45423e-25
	GI_10003356	6.17377	120.568	4.28755	1.47595e-26	1.5008e-25
	GI_10006452	17.6638	154.698	3.13058	1.54191e-26	1.56556e-25
	GI_10010617	105.812	343.265	1.69782	1.58992e-26	1.61194e-25
	GI_10007628	64.4816	262.843	2.02724	1.70265e-26	1.7237e-25
	GI_10008114	44.0738	218.774	2.31145	2.11153e-26	2.1345e-25
	GI_10009442	67.9115	269.119	1.98652	2.33376e-26	2.3557e-25
	GI_10003922	196.36	45.8994	-2.09696	2.70477e-26	2.72622e-25
	GI_10003637	120.731	10.9845	-3.45827	3.01753e-26	3.03701e-25
	GI_10008704	182.641	38.9687	-2.22862	3.1808e-26	3.19668e-25
	GI_10007990	145.084	21.1843	-2.77581	3.47417e-26	3.48645e-25
	GI_10005246	9.08916	128.152	3.81757	3.59098e-26	3.59843e-25
	GI_10006721	114.558	8.76142	-3.70877	3.80673e-26	3.8091e-25
	GI_10001737	14.577	144.367	3.30798	3.82296e-26	3.81981e-25
	GI_10000264	110.613	7.32298	-3.91695	4.11733e-26	4.10799e-25
	GI_10002090	360.822	755.574	1.06628	4.2381e-26	4.22238e-25
	GI_10012410	456.344	213.543	-1.09559	4.41951e-26	4.39678e-25
	GI_10013743	91.0631	312.796	1.78028	4.79438e-26	4.76286e-25
	GI_10013707	426.676	192.62	-1.14738	4.94275e-26	4.9032e-25
	GI_10007639	299.771	107.36	-1.4814	5.57772e-26	5.51723e-25
	GI_10009963	53.3345	236.82	2.15065	5.72842e-26	5.65819e-25
	GI_10001152	255.868	592.769	1.21207	5.86514e-26	5.78496e-25
	GI_10002410	374.542	156.79	-1.25629	6.06809e-26	5.97659e-25
	GI_10013123	101.524	0	-6.79325	6.24564e-26	6.14271e-25
	GI_10009181	45.7888	220.082	2.26497	6.85544e-26	6.73287e-25
	GI_10005599	172.351	34.6534	-2.31428	7.87247e-26	7.72073e-25
	GI_10008591	215.739	57.6685	-1.90343	8.88764e-26	8.70397e-25
	GI_10011706	97.4084	2.09228	-5.5409	9.14629e-26	8.94459e-25
	GI_10006596	104.783	5.623	-4.21991	9.29058e-26	9.07284e-25
	GI_10008732	348.646	140.183	-1.31446	1.01545e-25	9.90251e-25
	GI_10011536	156.231	427.74	1.45306	1.0234e-25	9.96599e-25
	GI_10006099	132.908	386.549	1.54023	1.31273e-25	1.27654e-24
	GI_10000459	373.17	157.313	-1.24619	1.38567e-25	1.34558e-24
	GI_10008348	288.109	639.976	1.1514	1.50663e-25	1.46098e-24
	GI_10010540	198.075	48.7763	-2.0218	1.81695e-25	1.75943e-24
	GI_10007099	6.00228	115.598	4.26747	1.82288e-25	1.76271e-24
	GI_10013028	137.538	19.2228	-2.83894	2.08499e-25	2.01335e-24
	GI_10007100	12.519	135.214	3.43305	2.23769e-25	2.15778e-24
	GI_10009951	72.5418	272.389	1.90878	3.05292e-25	2.93979e-24
	GI_10001659	300.628	110.499	-1.44395	3.15251e-25	3.03146e-24
	GI_10004860	330.125	130.244	-1.34179	4.30984e-25	4.13859e-24
	GI_10001109	110.956	8.89219	-3.64131	4.34099e-25	4.16271e-24
	GI_10011783	348.646	142.798	-1.28779	4.74625e-25	4.54502e-24
	GI_10002643	151.429	26.1535	-2.53356	4.84532e-25	4.63345e-24
	GI_10002536	4.28734	108.406	4.66022	5.19307e-25	4.95914e-24
	GI_10012190	134.108	18.4382	-2.86262	5.40037e-25	5.14997e-24
	GI_10008063	66.5395	259.05	1.96095	5.44353e-25	5.18398e-24
	GI_10002864	155.888	28.3765	-2.45774	5.57469e-25	5.30157e-24
	GI_10011576	98.6088	4.44609	-4.47111	6.39431e-25	6.07266e-24
	GI_10011726	113.872	10.3306	-3.46241	7.20771e-25	6.83574e-24
	GI_10011207	178.868	460.04	1.36287	7.43145e-25	7.03828e-24
	GI_10000892	234.26	70.876	-1.72474	7.97694e-25	7.54455e-24
	GI_10003338	97.2369	0	-6.95339	1.11411e-24	1.05228e-23
	GI_10006790	3.25838	103.829	4.99392	1.27627e-24	1.20379e-23
	GI_10010424	201.333	52.6993	-1.93373	1.3337e-24	1.25624e-23
	GI_10005912	83.6889	290.304	1.79446	1.446e-24	1.36017e-23
	GI_10004757	124.161	364.318	1.55298	1.54961e-24	1.45564e-23
	GI_10009173	287.08	104.614	-1.45638	2.00485e-24	1.88072e-23
	GI_10006984	38.5861	196.413	2.34774	2.5121e-24	2.35337e-23
	GI_10011543	109.756	9.54603	-3.52325	2.5984e-24	2.43091e-23
	GI_10006268	230.316	70.0914	-1.71631	2.7171e-24	2.53852e-23
	GI_10000983	152.458	28.115	-2.439	2.77878e-24	2.59265e-23
	GI_10005141	166.177	34.9149	-2.25081	2.95152e-24	2.7501e-23
	GI_10013135	61.5662	245.058	1.99291	2.98161e-24	2.77438e-23
	GI_10007771	52.6485	226.62	2.10581	2.9955e-24	2.78356e-23
	GI_10000543	25.0381	163.59	2.70789	3.72267e-24	3.45463e-23
	GI_10010415	13.891	133.775	3.26759	4.38017e-24	4.05934e-23
	GI_10001229	203.563	55.4454	-1.87633	5.10256e-24	4.72247e-23
	GI_10001804	121.246	14.646	-3.04936	5.541e-24	5.12138e-23
	GI_10011541	4.63033	104.614	4.49782	8.04629e-24	7.42701e-23
	GI_10013900	7.71721	114.291	3.88849	8.19338e-24	7.55269e-23
	GI_10000392	107.012	9.28449	-3.52681	9.25044e-24	8.51572e-23
	GI_10004795	201.676	55.3146	-1.86631	1.15045e-23	1.05767e-22
	GI_10010566	391.863	178.89	-1.13128	1.3424e-23	1.23086e-22
	GI_10006338	15.4344	135.998	3.13936	1.37427e-23	1.2584e-22
	GI_10010339	9.94663	120.175	3.59479	1.39279e-23	1.27367e-22
	GI_10003212	103.582	8.23835	-3.65228	1.42225e-23	1.29889e-22
	GI_10010346	134.622	21.1843	-2.66785	1.48552e-23	1.35489e-22
	GI_10003133	135.651	21.7074	-2.64365	1.59548e-23	1.45303e-22
	GI_10013606	133.936	374.91	1.485	1.59734e-23	1.45303e-22
	GI_10013078	136.166	22.0997	-2.62327	1.94506e-23	1.76701e-22
	GI_10001871	143.369	25.4997	-2.49118	2.06993e-23	1.87798e-22
	GI_10001553	1.54344	95.591	5.95265	2.23449e-23	2.02462e-22
	GI_10010626	51.7911	219.559	2.08383	3.17189e-23	2.87021e-22
	GI_10009147	403.696	189.351	-1.0922	3.65197e-23	3.30031e-22
	GI_10010846	15.0914	132.991	3.13952	4.19756e-23	3.78839e-22
	GI_10012040	371.97	167.382	-1.15204	5.04205e-23	4.53871e-22
	GI_10002285	450.342	224.397	-1.00497	5.78423e-23	5.20002e-22
	GI_10007020	113.357	335.026	1.5634	6.34109e-23	5.69322e-22
	GI_10008164	127.248	19.0921	-2.7366	7.11722e-23	6.38175e-22
	GI_10010266	340.243	696.337	1.03322	7.23074e-23	6.47513e-22
	GI_10010254	127.934	359.872	1.49208	8.22497e-23	7.35592e-22
	GI_10009774	12.6905	125.014	3.30026	8.23965e-23	7.35952e-22
	GI_10007017	27.096	162.413	2.58352	8.74787e-23	7.80336e-22
	GI_10009450	382.602	176.013	-1.12016	8.80645e-23	7.84548e-22
	GI_10000484	92.9495	296.973	1.67581	9.94668e-23	8.84986e-22
	GI_10012112	70.8268	255.127	1.84885	1.02008e-22	9.06426e-22
	GI_10010852	385.346	178.367	-1.11131	1.07376e-22	9.51674e-22
	GI_10012976	126.391	355.818	1.49325	1.3389e-22	1.18515e-21
	GI_10003019	94.3215	6.14607	-3.93985	1.41672e-22	1.25243e-21
	GI_10014895	7.37422	108.014	3.87258	1.56552e-22	1.38221e-21
	GI_10003746	2.05792	92.3218	5.48741	1.58792e-22	1.40019e-21
	GI_10008106	84.3748	1.96151	-5.42677	1.64455e-22	1.44828e-21
	GI_10011793	6.17377	103.829	4.07192	1.99006e-22	1.75032e-21
	GI_10010052	4.80182	99.3833	4.37135	2.12303e-22	1.86489e-21
	GI_10003755	86.4328	3.39995	-4.66799	2.29401e-22	2.01252e-21
	GI_10004537	4.45883	97.9448	4.45723	2.6089e-22	2.28586e-21
	GI_10010585	22.1227	148.029	2.74228	2.61255e-22	2.28616e-21
	GI_10008899	279.878	107.491	-1.38058	2.63403e-22	2.30204e-21
	GI_10011957	167.892	423.817	1.33591	2.69316e-22	2.35075e-21
	GI_10006447	184.527	49.2993	-1.90419	2.71737e-22	2.36888e-21
	GI_10003176	3.77286	95.7218	4.66512	2.7757e-22	2.41668e-21
	GI_10014973	15.0914	129.46	3.1007	2.83602e-22	2.46609e-21
	GI_10002508	22.1227	147.767	2.73973	2.98987e-22	2.5966e-21
	GI_10009777	170.979	428.525	1.32556	3.03426e-22	2.63184e-21
	GI_10009272	406.44	195.759	-1.05396	3.07748e-22	2.66598e-21
	GI_10010086	333.555	144.106	-1.2108	3.37614e-22	2.91373e-21
	GI_10003325	218.311	69.4375	-1.6526	4.2869e-22	3.69514e-21
	GI_10010569	22.6372	148.29	2.71166	4.43146e-22	3.81498e-21
	GI_10010292	23.6661	150.775	2.6715	4.58863e-22	3.94537e-21
	GI_10009490	104.954	10.9845	-3.25622	4.5981e-22	3.9486e-21
	GI_10003132	95.5219	7.32298	-3.70533	4.66095e-22	3.99759e-21
	GI_10012914	132.565	23.1458	-2.51787	5.43075e-22	4.65205e-21
	GI_10014669	89.6911	5.2307	-4.09989	5.51345e-22	4.71705e-21
	GI_10009277	391.52	186.605	-1.0691	6.89269e-22	5.88976e-21
	GI_10011544	99.6378	9.15372	-3.44426	6.96862e-22	5.94728e-21
	GI_10011382	4.97331	97.8141	4.29776	7.04349e-22	6.00376e-21
	GI_10006404	192.759	55.0531	-1.8079	7.07363e-22	6.02201e-21
	GI_10003494	177.153	46.2917	-1.93617	7.17003e-22	6.09656e-21
	GI_10008717	191.044	54.1377	-1.8192	7.47716e-22	6.34989e-21
	GI_10010693	130.164	22.3612	-2.54125	8.17713e-22	6.9358e-21
	GI_10007707	294.111	118.998	-1.30542	9.31883e-22	7.89449e-21
	GI_10011994	52.3055	212.759	2.02418	1.03533e-21	8.76006e-21
	GI_10005759	53.849	215.897	2.00335	1.04368e-21	8.81997e-21
	GI_10010095	120.388	339.211	1.49448	1.20082e-21	1.01355e-20
	GI_10008592	286.909	114.814	-1.3213	1.36174e-21	1.14797e-20
	GI_10011258	1.20046	87.8757	6.19381	1.43394e-21	1.20736e-20
	GI_10006085	10.1181	112.329	3.47272	1.48481e-21	1.24867e-20
	GI_10013238	84.2033	0	-7.0088	1.62549e-21	1.36532e-20
	GI_10001735	40.301	186.213	2.20807	1.82595e-21	1.53182e-20
	GI_10005410	5.14481	96.6372	4.23139	1.8724e-21	1.56888e-20
	GI_10007115	7.71721	104.483	3.75905	2.10131e-21	1.75856e-20
	GI_10006745	94.3215	291.481	1.62774	2.11681e-21	1.76938e-20
	GI_10004009	161.718	39.0995	-2.04826	2.17182e-21	1.81317e-20
	GI_10014124	69.6264	245.058	1.81542	2.4731e-21	2.0622e-20
	GI_10007377	278.334	110.237	-1.33621	2.70005e-21	2.24873e-20
	GI_10012919	123.475	20.3997	-2.5976	3.30082e-21	2.74577e-20
	GI_10010106	174.237	426.302	1.29082	3.34563e-21	2.77969e-20
	GI_10013614	158.632	37.9226	-2.06455	3.41441e-21	2.83343e-20
	GI_10005291	163.433	40.5379	-2.01136	3.56596e-21	2.95564e-20
	GI_10002167	30.0114	161.629	2.4291	3.88777e-21	3.21466e-20
	GI_10010174	30.8688	163.329	2.40355	4.44208e-21	3.6686e-20
	GI_10009918	24.8666	149.206	2.58502	4.47842e-21	3.69419e-20
	GI_10003050	388.433	188.436	-1.04359	4.77702e-21	3.9358e-20
	GI_10010945	87.9762	277.75	1.6586	4.84964e-21	3.99087e-20
	GI_10008683	299.085	618.53	1.04829	5.09694e-21	4.18939e-20
	GI_10011049	82.6599	3.92302	-4.39715	5.11903e-21	4.20254e-20
	GI_10011259	12.0046	115.468	3.26584	5.34431e-21	4.38228e-20
	GI_10010899	196.189	59.63	-1.71813	5.88756e-21	4.82201e-20
	GI_10004915	190.701	56.4915	-1.7552	6.25594e-21	5.11764e-20
	GI_10002301	88.1477	6.14607	-3.84219	6.49517e-21	5.30706e-20
	GI_10013762	1.88643	85.1296	5.49593	6.71384e-21	5.47925e-20
	GI_10008616	39.615	181.898	2.19901	6.75925e-21	5.50979e-20
	GI_10012677	40.8155	184.382	2.17551	7.08461e-21	5.76819e-20
	GI_10009575	43.5594	189.874	2.12399	8.32614e-21	6.77105e-20
	GI_10006698	97.7513	10.0691	-3.27918	9.13371e-21	7.41905e-20
	GI_10008775	80.602	262.32	1.70244	9.89617e-21	8.02893e-20
	GI_10012678	40.1295	182.159	2.18246	9.99343e-21	8.09832e-20
	GI_10000413	77.5151	2.22305	-5.12387	1.13621e-20	9.19665e-20
	GI_10000119	62.5952	227.666	1.8628	1.17148e-20	9.47099e-20
	GI_10002316	82.3169	4.31533	-4.25365	1.18502e-20	9.56928e-20
	GI_10006800	162.061	41.3225	-1.97154	1.49423e-20	1.20521e-19
	GI_10005196	13.205	116.775	3.14458	1.64067e-20	1.32178e-19
	GI_10011796	101.01	297.888	1.56028	1.69196e-20	1.36151e-19
	GI_10004762	30.3544	159.275	2.39154	1.78922e-20	1.43671e-19
	GI_10001920	11.4901	111.806	3.28254	1.78957e-20	1.43671e-19
	GI_10003843	1.20046	81.9912	6.09382	2.93603e-20	2.35398e-19
	GI_10014221	149.885	379.487	1.34019	3.11038e-20	2.48841e-19
	GI_10012785	196.532	62.1145	-1.66176	3.51647e-20	2.8068e-19
	GI_10015206	79.7445	0	-7.25224	3.88037e-20	3.09011e-19
	GI_10011189	78.0296	3.39995	-4.52043	3.91964e-20	3.11779e-19
	GI_10011430	85.5753	6.27684	-3.76908	3.96476e-20	3.15005e-19
	GI_10007519	186.928	56.6223	-1.72304	4.14432e-20	3.28893e-19
	GI_10006149	147.999	375.303	1.34247	4.40627e-20	3.4928e-19
	GI_10007960	70.4839	238.781	1.76033	6.08917e-20	4.81575e-19
	GI_10011924	40.4725	178.89	2.14406	6.24453e-20	4.93297e-19
	GI_10007967	103.411	13.7306	-2.91292	6.25869e-20	4.9385e-19
	GI_10007680	327.553	149.86	-1.12812	6.48605e-20	5.11207e-19
	GI_10008455	87.6332	7.45375	-3.55544	7.51647e-20	5.91744e-19
	GI_10008795	179.382	52.9608	-1.76004	7.61242e-20	5.98616e-19
	GI_10010101	129.306	25.892	-2.32021	7.86358e-20	6.17663e-19
	GI_10001335	29.6684	154.567	2.38124	8.17256e-20	6.40475e-19
	GI_10010186	321.207	145.936	-1.13816	8.72805e-20	6.83233e-19
	GI_10005626	122.103	22.492	-2.44062	8.86481e-20	6.92368e-19
	GI_10012173	80.259	255.52	1.6707	1.08682e-19	8.46925e-19
	GI_10013968	72.8848	1.17691	-5.95254	1.22116e-19	9.50539e-19
	GI_10002202	176.981	418.456	1.24148	1.49447e-19	1.16196e-18
	GI_10011221	122.789	23.2766	-2.39923	1.49819e-19	1.16355e-18
	GI_10004200	139.596	31.7765	-2.13522	1.5809e-19	1.2264e-18
	GI_10003583	118.502	321.95	1.44192	1.6172e-19	1.25316e-18
	GI_10001901	176.467	417.279	1.24161	1.66544e-19	1.28909e-18
	GI_10010876	162.919	395.441	1.27931	1.70206e-19	1.31302e-18
	GI_10002471	148.685	36.7457	-2.01661	1.84105e-19	1.41866e-18
	GI_10004025	82.1454	257.481	1.64821	1.92784e-19	1.48293e-18
	GI_10002370	98.4373	12.4229	-2.9862	1.92875e-19	1.48293e-18
	GI_10001888	117.473	319.596	1.44392	1.98785e-19	1.52667e-18
	GI_10007227	52.3055	200.597	1.93927	2.02296e-19	1.5519e-18
	GI_10013855	78.3726	4.57686	-4.09792	2.09024e-19	1.60174e-18
	GI_10006730	210.937	73.4913	-1.52117	2.2764e-19	1.74246e-18
	GI_10012317	13.0335	111.283	3.09394	2.49174e-19	1.90518e-18
	GI_10008502	86.4328	264.543	1.61385	2.52913e-19	1.93163e-18
	GI_10014527	253.982	535.885	1.0772	2.59984e-19	1.98344e-18
	GI_10013805	285.537	123.052	-1.21441	2.64724e-19	2.01737e-18
	GI_10004522	83.5174	6.66914	-3.6465	2.68976e-19	2.04751e-18
	GI_10012965	12.519	109.583	3.12983	2.91128e-19	2.2137e-18
	GI_10001465	13.205	111.283	3.07508	3.20849e-19	2.43701e-18
	GI_10014785	221.055	484.755	1.13285	3.3442e-19	2.53729e-18
	GI_10007244	114.558	20.1382	-2.50807	3.78494e-19	2.86854e-18
	GI_10011684	117.473	21.5766	-2.44479	4.04082e-19	3.05911e-18
	GI_10009371	369.74	184.382	-1.00381	4.14871e-19	3.13735e-18
	GI_10012042	141.825	33.9995	-2.06053	4.48182e-19	3.38554e-18
	GI_10003416	120.388	322.08	1.41972	4.64425e-19	3.50441e-18
	GI_10008444	325.323	152.344	-1.09454	5.00223e-19	3.77041e-18
	GI_10002585	110.613	305.081	1.46366	5.1967e-19	3.91271e-18
	GI_10013452	69.9694	1.43844	-5.60414	5.80161e-19	4.36341e-18
	GI_10005176	139.767	33.2149	-2.07312	6.0527e-19	4.5473e-18
	GI_10004846	120.56	321.557	1.41532	6.126e-19	4.59737e-18
	GI_10007772	6.68825	91.2757	3.77053	6.13881e-19	4.60198e-18
	GI_10002107	94.15	11.5075	-3.03238	6.78825e-19	5.08332e-18
	GI_10013818	230.83	88.1373	-1.38901	8.14568e-19	6.08661e-18
	GI_10005917	85.7468	8.23835	-3.37966	8.30172e-19	6.1965e-18
	GI_10013895	37.9001	167.644	2.14513	8.66845e-19	6.46324e-18
	GI_10013124	4.80182	84.7373	4.14134	8.84966e-19	6.59124e-18
	GI_10006348	109.584	18.569	-2.56108	9.4539e-19	7.03369e-18
	GI_10000491	105.297	16.7382	-2.65325	1.12218e-18	8.33102e-18
	GI_10002302	94.6645	12.1614	-2.96052	1.26459e-18	9.37823e-18
	GI_10006243	76.3146	241.789	1.66372	1.32826e-18	9.8244e-18
	GI_10002681	198.418	444.871	1.16484	1.32902e-18	9.8244e-18
	GI_10012426	165.491	48.384	-1.77415	1.33878e-18	9.88595e-18
	GI_10005352	3.08688	78.5912	4.67015	1.38067e-18	1.01844e-17
	GI_10000530	38.5861	167.905	2.1215	1.49079e-18	1.09849e-17
	GI_10011958	46.1318	183.205	1.98963	1.71823e-18	1.26473e-17
	GI_10011164	23.1516	133.121	2.52356	1.79964e-18	1.32324e-17
	GI_10014743	7.03124	90.3603	3.68384	1.86348e-18	1.36873e-17
	GI_10008744	2.40091	75.9759	4.98389	1.97125e-18	1.44635e-17
	GI_10008700	82.3169	251.466	1.6111	2.12352e-18	1.55642e-17
	GI_10009406	1.88643	74.5375	5.30424	2.17068e-18	1.5893e-17
	GI_10000284	80.0875	6.66914	-3.586	2.24103e-18	1.63906e-17
	GI_10008242	28.2964	144.498	2.35236	2.33003e-18	1.70235e-17
	GI_10007668	148.342	39.361	-1.91409	2.45814e-18	1.79405e-17
	GI_10009260	146.627	38.5764	-1.92636	2.85392e-18	2.08071e-17
	GI_10013757	77.1721	5.75377	-3.7455	3.07028e-18	2.2361e-17
	GI_10003204	210.937	77.4143	-1.44614	3.29154e-18	2.39471e-17
	GI_10006218	164.805	49.1686	-1.74495	3.53362e-18	2.56813e-17
	GI_10001946	86.6043	9.54603	-3.18147	3.62686e-18	2.63312e-17
	GI_10005005	3.25838	77.2836	4.56794	3.89776e-18	2.82682e-17
	GI_10014729	2.7439	75.7144	4.78627	3.93837e-18	2.85328e-17
	GI_10006038	99.2948	15.0383	-2.72308	4.06747e-18	2.94372e-17
	GI_10015108	7.8887	91.5372	3.5365	4.10721e-18	2.96937e-17
	GI_10011792	339.729	167.252	-1.02236	4.11375e-18	2.97098e-17
	GI_10013770	3.42987	77.6759	4.50124	4.21656e-18	3.04205e-17
	GI_10003487	112.328	21.1843	-2.40665	4.5035e-18	3.24229e-17
	GI_10011810	205.278	74.4067	-1.46407	4.94908e-18	3.55937e-17
	GI_10005277	43.5594	175.49	2.01033	5.06868e-18	3.64159e-17
	GI_10003283	174.409	55.3146	-1.65674	5.07625e-18	3.64324e-17
	GI_10007806	27.096	140.052	2.36981	5.34675e-18	3.8334e-17
	GI_10008088	187.442	63.4222	-1.56339	5.75089e-18	4.11887e-17
	GI_10003806	122.446	317.765	1.37581	6.36961e-18	4.55728e-17
	GI_10014683	144.226	38.1841	-1.91729	6.65333e-18	4.75534e-17
	GI_10001707	199.276	71.1375	-1.48608	7.15715e-18	5.11015e-17
	GI_10009950	211.623	458.994	1.11698	7.83258e-18	5.58662e-17
	GI_10006228	216.253	82.2527	-1.39459	8.181e-18	5.82912e-17
	GI_10007875	152.801	366.541	1.26232	8.53974e-18	6.07845e-17
	GI_10014032	4.97331	81.0758	4.02699	9.70192e-18	6.89856e-17
	GI_10009039	185.042	417.148	1.17271	9.72387e-18	6.90705e-17
	GI_10013784	0	71.2683	6.37703	1.00209e-17	7.11071e-17
	GI_10013261	65.1676	1.04614	-5.96101	1.00737e-17	7.14085e-17
	GI_10001206	111.814	21.7074	-2.36484	1.08655e-17	7.69423e-17
	GI_10005198	229.287	91.4065	-1.32679	1.15922e-17	8.20039e-17
	GI_10012432	140.282	345.095	1.29867	1.24245e-17	8.78023e-17
	GI_10010360	81.288	8.23835	-3.30261	1.27132e-17	8.97501e-17
	GI_10014287	10.2896	96.3756	3.22748	1.325e-17	9.3349e-17
	GI_10011889	75.4572	6.0153	-3.64895	1.3623e-17	9.58792e-17
	GI_10013839	34.2987	153.913	2.16589	1.37557e-17	9.67143e-17
	GI_10005066	53.163	192.228	1.85433	1.41337e-17	9.92711e-17
	GI_10000263	131.707	32.1688	-2.0336	1.41587e-17	9.93456e-17
	GI_10010542	75.1142	233.289	1.63496	1.48719e-17	1.04244e-16
	GI_10000237	78.5441	7.32298	-3.423	1.64532e-17	1.15211e-16
	GI_10003116	47.5037	180.459	1.92556	1.84272e-17	1.28772e-16
	GI_10000496	9.77513	94.2833	3.26981	1.88138e-17	1.31341e-16
	GI_10007915	132.565	32.9534	-2.0082	1.92783e-17	1.34448e-16
	GI_10002731	90.0341	12.1614	-2.88817	1.97947e-17	1.3791e-16
	GI_10004699	81.4594	243.881	1.58203	2.03474e-17	1.41618e-16
	GI_10005286	57.1074	198.243	1.79552	2.7229e-17	1.89322e-16
	GI_10014623	1.02896	68.9145	6.06555	2.78411e-17	1.93384e-16
	GI_10002915	64.6531	2.35381	-4.77965	3.05428e-17	2.11936e-16
	GI_10008846	78.7156	7.84605	-3.32661	3.34867e-17	2.32131e-16
	GI_10008051	70.1409	4.57686	-3.93782	3.46681e-17	2.4008e-16
	GI_10003522	108.041	20.9228	-2.36843	3.59056e-17	2.48152e-16
	GI_10010789	31.3833	145.544	2.21339	3.60086e-17	2.48615e-16
	GI_10004552	194.817	70.7452	-1.46141	3.73726e-17	2.57774e-16
	GI_10012075	50.4191	184.513	1.87168	3.78206e-17	2.60603e-16
	GI_10004564	147.656	353.334	1.25879	3.93468e-17	2.7085e-16
	GI_10007409	170.122	55.4454	-1.61743	3.99456e-17	2.74698e-16
	GI_10002129	95.3504	15.0383	-2.6646	3.99854e-17	2.74698e-16
	GI_10007286	308.345	149.206	-1.04725	4.16263e-17	2.85686e-16
	GI_10004096	62.7666	0	-6.0995	4.42159e-17	3.03158e-16
	GI_10009212	143.883	40.1456	-1.84158	4.44451e-17	3.04427e-16
	GI_10007342	16.1204	109.583	2.76507	4.5471e-17	3.11145e-16
	GI_10007546	140.796	38.4456	-1.87272	4.61299e-17	3.15342e-16
	GI_10014945	97.0654	15.9536	-2.60507	4.73234e-17	3.2318e-16
	GI_10008289	28.6394	138.875	2.27771	4.89571e-17	3.34007e-16
	GI_10009668	9.94663	92.9757	3.22457	5.03654e-17	3.43275e-16
	GI_10014346	131.364	33.3457	-1.978	5.14154e-17	3.50087e-16
	GI_10009979	154.344	363.141	1.23438	5.168e-17	3.51541e-16
	GI_10001023	75.4572	6.93068	-3.44459	5.91734e-17	4.02117e-16
	GI_10011799	15.2629	106.837	2.80731	6.10867e-17	4.14548e-16
	GI_10002378	23.8376	127.498	2.41917	6.34872e-17	4.30162e-16
	GI_10013287	79.4015	237.081	1.57814	6.49391e-17	4.39568e-16
	GI_10007456	227.229	92.9757	-1.28922	6.71279e-17	4.53939e-16
	GI_10009648	21.2652	121.352	2.51263	6.81184e-17	4.60186e-16
	GI_10011321	18.1783	113.768	2.6458	7.36661e-17	4.97178e-16
	GI_10006750	47.8467	177.844	1.89412	7.46081e-17	5.03044e-16
	GI_10012548	173.38	58.5838	-1.56536	9.25864e-17	6.23654e-16
	GI_10007676	61.9092	1.96151	-4.98012	9.77212e-17	6.576e-16
	GI_10014824	120.731	28.3765	-2.08903	1.03813e-16	6.97911e-16
	GI_10009180	7.8887	85.6527	3.44064	1.10246e-16	7.3994e-16
	GI_10011903	85.9183	11.6383	-2.88408	1.10279e-16	7.3994e-16
	GI_10014898	4.80182	76.2374	3.98885	1.12404e-16	7.5347e-16
	GI_10008551	29.8399	139.66	2.2266	1.16814e-16	7.82271e-16
	GI_10011383	0	66.2991	6.27276	1.234e-16	8.25575e-16
	GI_10011152	15.0914	105.006	2.79867	1.26483e-16	8.45382e-16
	GI_10014388	42.1874	165.29	1.97012	1.28342e-16	8.56979e-16
	GI_10003337	95.5219	16.0844	-2.57017	1.34495e-16	8.96706e-16
	GI_10006084	6.68825	81.7297	3.61116	1.34552e-16	8.96706e-16
	GI_10007854	222.942	91.2757	-1.28836	1.35081e-16	8.99365e-16
	GI_10015051	181.269	64.2068	-1.49733	1.51534e-16	1.00794e-15
	GI_10014353	116.444	298.15	1.3564	1.53928e-16	1.02287e-15
	GI_10008651	152.115	46.4225	-1.71227	1.55816e-16	1.03443e-15
	GI_10013683	73.0563	223.351	1.61223	1.56493e-16	1.03792e-15
	GI_10010223	57.2789	194.059	1.76042	1.68743e-16	1.11809e-15
	GI_10009486	92.0921	14.7767	-2.63975	1.87826e-16	1.24215e-15
	GI_10006007	18.6928	113.114	2.59722	1.93939e-16	1.28013e-15
	GI_10004060	218.311	88.7911	-1.2979	1.9627e-16	1.29428e-15
	GI_10001070	113.7	25.3689	-2.1641	2.02369e-16	1.33323e-15
	GI_10010826	1.02896	64.9914	5.98099	2.14433e-16	1.41136e-15
	GI_10003550	89.6911	251.727	1.48882	2.25716e-16	1.4842e-15
	GI_10013255	102.382	273.435	1.41724	2.26982e-16	1.49111e-15
	GI_10013576	78.5441	231.851	1.56162	2.55291e-16	1.67548e-15
	GI_10003689	21.4367	118.998	2.47279	2.6715e-16	1.74999e-15
	GI_10014756	21.4367	118.998	2.47279	2.6715e-16	1.74999e-15
	GI_10005193	57.7933	193.536	1.74363	3.06822e-16	2.00606e-15
	GI_10014779	33.9557	146.198	2.1062	3.31614e-16	2.1661e-15
	GI_10006600	50.7621	179.936	1.82566	3.34084e-16	2.18017e-15
	GI_10012458	212.652	446.702	1.07082	3.44154e-16	2.24376e-15
	GI_10006806	58.6508	1.17691	-5.63908	3.80059e-16	2.47551e-15
	GI_10008865	127.591	313.58	1.29731	3.90022e-16	2.53801e-15
	GI_10006641	15.6059	104.091	2.73768	4.00633e-16	2.60215e-15
	GI_10002326	58.8223	1.56921	-5.22825	4.15057e-16	2.69331e-15
	GI_10004829	169.95	58.5838	-1.53654	4.2473e-16	2.75349e-15
	GI_10009733	278.677	132.729	-1.07011	4.76691e-16	3.08745e-15
	GI_10012579	276.105	130.898	-1.07677	4.84025e-16	3.13201e-15
	GI_10004763	15.9489	104.222	2.70813	5.83267e-16	3.76712e-15
	GI_10008547	128.277	313.188	1.28776	6.28074e-16	4.05272e-15
	GI_10005991	90.5486	15.0383	-2.59005	6.32445e-16	4.07712e-15
	GI_10010269	8.74617	84.8681	3.2785	6.72762e-16	4.33298e-15
	GI_10013750	1.37195	63.0299	5.52174	6.90775e-16	4.44485e-15
	GI_10001917	3.42987	68.5222	4.32034	7.76625e-16	4.9926e-15
	GI_10014678	133.593	37.661	-1.82671	8.01196e-16	5.14577e-15
	GI_10011598	186.071	69.9606	-1.41124	9.08043e-16	5.82117e-15
	GI_10011254	4.63033	71.9221	3.95725	9.6803e-16	6.19998e-15
	GI_10008773	284.336	138.352	-1.03926	9.73288e-16	6.22787e-15
	GI_10015099	0	62.7684	6.51574	9.80052e-16	6.26535e-15
	GI_10008832	175.781	63.553	-1.46775	1.04045e-15	6.64531e-15
	GI_10004880	157.26	52.0455	-1.5953	1.08685e-15	6.93524e-15
	GI_10001936	95.5219	17.9151	-2.41465	1.19533e-15	7.62041e-15
	GI_10008599	47.1607	169.867	1.84875	1.20291e-15	7.66166e-15
	GI_10011538	99.9808	264.412	1.40306	1.2287e-15	7.81873e-15
	GI_10011476	13.891	97.5525	2.81203	1.25475e-15	7.97712e-15
	GI_10006448	73.7422	8.23835	-3.16206	1.25981e-15	8.00193e-15
	GI_10012734	182.469	395.833	1.11724	1.35106e-15	8.57364e-15
	GI_10006617	174.752	63.2915	-1.46523	1.35714e-15	8.60431e-15
	GI_10001237	84.0319	12.6844	-2.72788	1.36055e-15	8.61804e-15
	GI_10006281	122.961	32.2996	-1.92861	1.36822e-15	8.65866e-15
	GI_10013706	167.378	58.7146	-1.51132	1.44304e-15	9.1238e-15
	GI_10008214	8.0602	81.4681	3.33735	1.49021e-15	9.41343e-15
	GI_10008872	213.338	89.0526	-1.26041	1.62221e-15	1.02379e-14
	GI_10004163	115.587	28.6381	-2.01297	1.92011e-15	1.20958e-14
	GI_10008421	200.304	80.5528	-1.31419	1.932e-15	1.21596e-14
	GI_10013257	60.5372	3.39995	-4.15424	1.94166e-15	1.22093e-14
	GI_10012722	118.159	30.0765	-1.97402	2.00085e-15	1.25701e-14
	GI_10013404	1.71494	61.5915	5.1665	2.23237e-15	1.39991e-14
	GI_10008462	83.1744	233.943	1.49195	2.26166e-15	1.41699e-14
	GI_10004700	55.9069	1.56921	-5.15492	2.35018e-15	1.47111e-14
	GI_10007677	59.5083	3.13842	-4.24498	2.39815e-15	1.49978e-14
	GI_10013506	74.0852	217.728	1.55527	2.51423e-15	1.56953e-14
	GI_10007638	89.0052	243.227	1.45035	2.9529e-15	1.84004e-14
	GI_10014411	192.759	408.648	1.08406	2.96356e-15	1.84502e-14
	GI_10009760	61.5662	4.05379	-3.92479	3.02056e-15	1.87882e-14
	GI_10015143	61.2232	194.059	1.66434	3.04759e-15	1.89392e-14
	GI_10008246	88.3192	15.2998	-2.52921	3.10782e-15	1.92962e-14
	GI_10002773	127.763	35.9611	-1.82896	3.21389e-15	1.99368e-14
	GI_10008420	56.9359	0	-6.83127	3.34476e-15	2.073e-14
	GI_10011753	105.469	270.558	1.35912	3.38476e-15	2.09591e-14
	GI_10006450	162.233	56.7531	-1.5153	3.49625e-15	2.16301e-14
	GI_10006995	60.5372	3.79226	-3.99669	3.71458e-15	2.29397e-14
	GI_10002004	1.71494	60.4146	5.13867	4.29477e-15	2.6499e-14
	GI_10013611	179.382	386.679	1.1081	4.62609e-15	2.85178e-14
	GI_10002824	5.3163	71.2683	3.74477	4.71039e-15	2.89857e-14
	GI_10010099	170.293	372.295	1.12843	5.25601e-15	3.23144e-14
	GI_10008268	70.1409	208.574	1.57223	5.56077e-15	3.41577e-14
	GI_10014397	19.0358	107.229	2.49391	5.57953e-15	3.42425e-14
	GI_10000984	7.54572	77.5451	3.36131	5.77213e-15	3.5393e-14
	GI_10000435	1.88643	60.2838	4.99804	5.91869e-15	3.62595e-14
	GI_10013082	268.044	130.375	-1.0398	6.20934e-15	3.79727e-14
	GI_10012431	139.939	324.303	1.21255	6.41373e-15	3.91879e-14
	GI_10011766	203.391	84.7373	-1.26319	6.63966e-15	4.05325e-14
	GI_10000132	164.634	362.618	1.13919	6.8931e-15	4.20424e-14
	GI_10000992	16.8064	101.345	2.59219	7.42546e-15	4.52495e-14
	GI_10007999	277.991	138.09	-1.00943	7.4588e-15	4.54125e-14
	GI_10000190	106.84	25.3689	-2.07433	7.47845e-15	4.54921e-14
	GI_10007354	101.353	261.273	1.36618	7.59519e-15	4.61616e-14
	GI_10008374	37.3856	146.067	1.96608	8.00892e-15	4.85905e-14
	GI_10001241	86.6043	15.2998	-2.50093	8.21375e-15	4.97895e-14
	GI_10001058	10.8041	85.9142	2.99132	8.34221e-15	5.05238e-14
	GI_10005821	114.901	283.112	1.30098	8.82112e-15	5.33307e-14
	GI_10002644	99.1233	21.5766	-2.19975	9.39252e-15	5.6686e-14
	GI_10001108	57.2789	3.13842	-4.18989	9.58417e-15	5.7776e-14
	GI_10013720	1.20046	57.93	5.59266	9.58985e-15	5.7776e-14
	GI_10002161	0	57.7992	6.07482	9.70467e-15	5.83843e-14
	GI_10003185	45.1028	160.844	1.83437	9.70773e-15	5.83843e-14
	GI_10008556	177.667	68.2606	-1.38005	1.01668e-14	6.10391e-14
	GI_10010070	69.9694	206.613	1.56213	1.02583e-14	6.15345e-14
	GI_10003770	153.487	343.918	1.16395	1.03774e-14	6.21951e-14
	GI_10004390	57.7933	3.39995	-4.08732	1.07078e-14	6.41195e-14
	GI_10008185	10.2896	83.9527	3.02839	1.14017e-14	6.82157e-14
	GI_10012836	96.7224	252.12	1.38219	1.22228e-14	7.30647e-14
	GI_10009576	20.9222	109.975	2.39407	1.24309e-14	7.42447e-14
	GI_10011820	248.323	117.691	-1.07722	1.37654e-14	8.20733e-14
	GI_10001184	76.4861	11.1152	-2.78266	1.41615e-14	8.43619e-14
	GI_10011050	52.477	1.30767	-5.32661	1.45052e-14	8.62607e-14
	GI_10001520	93.6355	19.2228	-2.28424	1.47018e-14	8.73545e-14
	GI_10012043	246.779	116.775	-1.07949	1.51765e-14	9.002e-14
	GI_10005633	4.63033	66.9529	3.85396	1.64314e-14	9.73797e-14
	GI_10000236	67.74	7.58451	-3.15888	1.81886e-14	1.07701e-13
	GI_10007322	97.9228	252.774	1.36813	1.9173e-14	1.13433e-13
	GI_10012556	252.096	121.221	-1.05633	2.01796e-14	1.19132e-13
	GI_10012427	151.772	52.6993	-1.52605	2.0188e-14	1.19132e-13
	GI_10009822	5.3163	68.6529	3.69083	2.07459e-14	1.22319e-13
	GI_10012799	67.5685	7.71528	-3.13056	2.45143e-14	1.44415e-13
	GI_10007023	1.71494	57.1454	5.05841	2.66117e-14	1.56637e-13
	GI_10008121	77.6866	12.1614	-2.67536	2.76475e-14	1.62595e-13
	GI_10008026	108.898	27.8535	-1.96705	2.79265e-14	1.64096e-13
	GI_10006538	53.506	2.35381	-4.50663	2.83207e-14	1.66271e-13
	GI_10003840	95.3504	247.151	1.37408	2.98981e-14	1.75383e-13
	GI_10005264	230.659	106.575	-1.11389	3.01263e-14	1.76571e-13
	GI_10007814	1.54344	56.3608	5.19047	3.24734e-14	1.90005e-13
	GI_10005332	181.955	383.41	1.07531	3.28405e-14	1.91991e-13
	GI_10007872	2.05792	57.6685	4.80852	3.38622e-14	1.97796e-13
	GI_10010281	68.5974	8.36912	-3.03501	3.4247e-14	1.99875e-13
	GI_10007498	81.4594	14.1229	-2.52805	3.66887e-14	2.13944e-13
	GI_10005216	149.542	52.1762	-1.51909	3.72872e-14	2.17251e-13
	GI_10013874	26.5815	120.175	2.17665	3.75478e-14	2.18585e-13
	GI_10007637	38.7575	145.152	1.90501	3.84587e-14	2.23699e-13
	GI_10002556	134.965	310.442	1.20173	3.86339e-14	2.24529e-13
	GI_10010383	175.095	372.295	1.08831	4.00495e-14	2.31975e-13
	GI_10013656	72.3703	206.874	1.51528	4.35633e-14	2.52116e-13
	GI_10011468	99.4663	23.2766	-2.09533	4.44971e-14	2.57211e-13
	GI_10007217	63.9671	191.967	1.58545	4.45182e-14	2.57211e-13
	GI_10010525	126.562	296.581	1.22858	4.57324e-14	2.64005e-13
	GI_10002216	213.167	428.656	1.00784	4.66556e-14	2.6911e-13
	GI_10005234	32.4123	131.814	2.02389	4.90839e-14	2.8288e-13
	GI_10001957	144.912	49.6916	-1.5441	4.96832e-14	2.86095e-13
	GI_10000537	29.1539	124.752	2.0973	5.62004e-14	3.23305e-13
	GI_10010425	136.852	312.142	1.18959	5.62387e-14	3.23305e-13
	GI_10001883	37.2141	141.098	1.92278	5.8716e-14	3.37266e-13
	GI_10013752	0	54.2685	5.98389	6.11726e-14	3.51085e-13
	GI_10013291	5.65929	67.7375	3.58126	6.25537e-14	3.58713e-13
	GI_10014443	241.634	116.122	-1.05719	6.70998e-14	3.84463e-13
	GI_10002676	92.6065	20.1382	-2.20118	6.83725e-14	3.9143e-13
	GI_10014780	43.5594	153.129	1.81369	6.86155e-14	3.92496e-13
	GI_10013680	12.862	87.2219	2.76157	7.0579e-14	4.03393e-13
	GI_10010591	29.4969	124.883	2.08194	7.32319e-14	4.1821e-13
	GI_10012348	113.014	31.2534	-1.85442	7.60454e-14	4.33918e-13
	GI_10010103	258.784	129.067	-1.00362	7.89744e-14	4.49887e-13
	GI_10014178	91.9206	238.258	1.37407	8.60399e-14	4.89329e-13
	GI_10008024	71.1698	10.1999	-2.80272	9.48089e-14	5.38757e-13
	GI_10011079	56.7644	176.798	1.63904	1.01619e-13	5.76981e-13
	GI_10009422	175.952	70.876	-1.31182	1.02451e-13	5.81227e-13
	GI_10005114	188.986	389.164	1.0421	1.17792e-13	6.67712e-13
	GI_10006083	9.60364	77.6759	3.01581	1.24194e-13	7.03426e-13
	GI_10003035	53.506	3.26919	-4.0327	1.24765e-13	7.0608e-13
	GI_10005356	48.5327	0	-5.72845	1.27977e-13	7.23663e-13
	GI_10011257	18.1783	98.8602	2.44317	1.2992e-13	7.3405e-13
	GI_10014514	18.3498	99.2525	2.43534	1.30245e-13	7.35281e-13
	GI_10009582	118.502	35.0457	-1.7576	1.3134e-13	7.40859e-13
	GI_10002294	18.1783	98.7294	2.44126	1.38558e-13	7.80936e-13
	GI_10006961	47.1607	158.229	1.74635	1.3962e-13	7.86282e-13
	GI_10011856	193.788	83.6912	-1.21133	1.50582e-13	8.47323e-13
	GI_10008200	60.5372	0	-8.85468	1.52934e-13	8.59857e-13
	GI_10008519	144.741	51.2608	-1.49754	1.61446e-13	9.06978e-13
	GI_10007547	244.55	120.175	-1.02499	1.65678e-13	9.29991e-13
	GI_10003198	60.0228	6.0153	-3.3188	1.86948e-13	1.04854e-12
	GI_10005358	203.906	409.433	1.00572	1.90999e-13	1.07039e-12
	GI_10006264	229.973	109.845	-1.066	1.92879e-13	1.08005e-12
	GI_10008050	139.767	48.5147	-1.52653	2.10136e-13	1.17572e-12
	GI_10011013	19.2073	100.168	2.38269	2.1809e-13	1.21924e-12
	GI_10010051	5.48779	64.9914	3.56595	2.20299e-13	1.23059e-12
	GI_10009158	116.101	274.612	1.24201	2.30345e-13	1.28463e-12
	GI_10001560	18.8643	99.2525	2.39545	2.32541e-13	1.29583e-12
	GI_10004661	133.936	45.1148	-1.56988	2.46122e-13	1.37041e-12
	GI_10003556	128.277	41.7148	-1.62063	2.57798e-13	1.43426e-12
	GI_10002931	20.4077	102.522	2.32874	2.59852e-13	1.44452e-12
	GI_10002153	99.4663	25.1074	-1.9861	2.6182e-13	1.45429e-12
	GI_10010873	15.6059	91.2757	2.54814	2.78501e-13	1.54571e-12
	GI_10007807	52.82	166.859	1.65948	2.91641e-13	1.61733e-12
	GI_10004133	56.5929	4.96916	-3.50955	2.98163e-13	1.65217e-12
	GI_10014904	78.5441	14.5152	-2.43594	3.03881e-13	1.68251e-12
	GI_10004067	128.277	41.9764	-1.61162	3.13784e-13	1.73595e-12
	GI_10001007	50.2476	2.61535	-4.26398	3.23545e-13	1.78851e-12
	GI_10004857	117.473	35.5688	-1.72365	3.28349e-13	1.81362e-12
	GI_10014513	14.0625	87.2219	2.63284	3.28641e-13	1.81378e-12
	GI_10014183	56.7644	173.659	1.6132	3.356e-13	1.85071e-12
	GI_10008317	81.8024	16.2152	-2.3348	3.47214e-13	1.91322e-12
	GI_10006465	78.2011	14.5152	-2.42962	3.6832e-13	2.02629e-12
	GI_10008928	3.08688	56.6223	4.19715	3.78037e-13	2.07809e-12
	GI_10013773	2.22942	53.8762	4.59491	3.90862e-13	2.14688e-12
	GI_10006692	127.934	291.481	1.188	4.02697e-13	2.20838e-12
	GI_10010968	160.689	63.0299	-1.35017	4.18813e-13	2.29493e-12
	GI_10011071	114.043	33.8688	-1.75155	4.21768e-13	2.30746e-12
	GI_10007116	4.45883	60.6761	3.76639	4.33163e-13	2.36792e-12
	GI_10011414	47.3322	0	-6.49968	4.3437e-13	2.37265e-12
	GI_10005126	114.729	34.3918	-1.73809	4.66136e-13	2.54415e-12
	GI_10000985	152.286	328.619	1.10963	4.70471e-13	2.56578e-12
	GI_10000397	1.20046	50.607	5.39768	5.18455e-13	2.82524e-12
	GI_10004627	126.048	41.3225	-1.60897	5.31385e-13	2.88885e-12
	GI_10009986	45.7888	152.213	1.73303	5.52211e-13	2.99971e-12
	GI_10006377	102.21	27.4612	-1.89607	5.67271e-13	3.07668e-12
	GI_10011255	12.176	81.4681	2.74219	5.73528e-13	3.10817e-12
	GI_10014462	100.152	245.974	1.29631	5.77395e-13	3.12668e-12
	GI_10006129	123.475	39.8841	-1.63034	5.83132e-13	3.15527e-12
	GI_10014383	66.1965	9.41526	-2.81368	6.19032e-13	3.3469e-12
	GI_10008714	26.9245	114.683	2.09066	6.43558e-13	3.47678e-12
	GI_10006031	80.602	16.2152	-2.31347	6.72227e-13	3.62882e-12
	GI_10002049	48.3612	2.35381	-4.36078	6.85269e-13	3.69633e-12
	GI_10011148	89.5196	20.792	-2.10617	6.90486e-13	3.72157e-12
	GI_10005965	157.774	335.549	1.08866	6.96468e-13	3.75088e-12
	GI_10005889	109.07	31.6457	-1.78517	7.29734e-13	3.92697e-12
	GI_10001455	180.754	77.5451	-1.22092	7.32542e-13	3.93901e-12
	GI_10000600	63.2811	8.36912	-2.91863	8.30427e-13	4.4604e-12
	GI_10012558	18.5213	95.8526	2.37163	8.30796e-13	4.4604e-12
	GI_10014399	23.1516	106.052	2.19559	8.51344e-13	4.56716e-12
	GI_10013712	167.721	68.9145	-1.28318	8.54295e-13	4.57944e-12
	GI_10004995	165.32	346.141	1.0661	8.67533e-13	4.64679e-12
	GI_10011276	172.18	356.341	1.04935	8.90726e-13	4.76732e-12
	GI_10001928	60.0228	7.06144	-3.08747	9.06072e-13	4.8457e-12
	GI_10010714	71.3413	12.0306	-2.56803	9.09603e-13	4.86082e-12
	GI_10007667	62.7666	8.23835	-2.92957	9.40303e-13	5.02099e-12
	GI_10009912	54.3635	4.8384	-3.49004	9.62457e-13	5.13532e-12
	GI_10004758	64.8246	184.905	1.51217	1.03627e-12	5.52061e-12
	GI_10014176	50.0761	158.49	1.6622	1.06332e-12	5.66037e-12
	GI_10014811	0	50.9993	7.21618	1.13799e-12	6.04853e-12
	GI_10011752	36.1851	131.944	1.86646	1.20451e-12	6.39718e-12
	GI_10002438	175.952	75.1913	-1.22655	1.24776e-12	6.61669e-12
	GI_10002184	51.7911	4.05379	-3.67536	1.33444e-12	7.07091e-12
	GI_10010444	9.08916	71.7913	2.98159	1.40562e-12	7.44236e-12
	GI_10010352	42.3589	143.321	1.75851	1.46858e-12	7.76975e-12
	GI_10012269	64.4816	183.336	1.50753	1.4702e-12	7.77236e-12
	GI_10007675	80.4305	16.869	-2.25337	1.50972e-12	7.9691e-12
	GI_10005439	2.5724	52.5685	4.35301	1.5216e-12	8.02565e-12
	GI_10011592	45.9603	0	-6.87228	1.56316e-12	8.23856e-12
	GI_10001014	2.05792	50.8685	4.62751	1.61115e-12	8.48505e-12
	GI_10011873	55.9069	167.775	1.58543	1.72153e-12	9.05253e-12
	GI_10008410	45.1028	148.029	1.71459	1.7512e-12	9.20152e-12
	GI_10014309	187.785	84.0835	-1.15919	1.77986e-12	9.34499e-12
	GI_10015249	132.393	46.9455	-1.49577	1.7878e-12	9.37959e-12
	GI_10009855	82.6599	18.1767	-2.1851	1.81663e-12	9.52359e-12
	GI_10002428	66.711	10.4614	-2.67285	1.81952e-12	9.53153e-12
	GI_10001207	56.9359	6.27684	-3.18123	1.8454e-12	9.65973e-12
	GI_10006158	77.3436	204.651	1.40381	1.88755e-12	9.87289e-12
	GI_10005271	77.3436	15.5613	-2.31332	1.95048e-12	1.01944e-11
	GI_10005013	16.1204	88.5296	2.45727	2.00712e-12	1.04824e-11
	GI_10001578	13.0335	81.0758	2.63705	2.1028e-12	1.09738e-11
	GI_10006957	20.7507	98.8602	2.25223	2.13638e-12	1.11407e-11
	GI_10006993	0	54.53	8.31275	2.18286e-12	1.13744e-11
	GI_10005792	84.2033	19.2228	-2.13106	2.34561e-12	1.22133e-11
	GI_10009313	19.3788	95.591	2.3024	2.38768e-12	1.2423e-11
	GI_10007893	81.1165	17.6536	-2.20003	2.40424e-12	1.24997e-11
	GI_10000479	94.3215	24.7151	-1.9322	2.48345e-12	1.29018e-11
	GI_10014531	185.556	372.164	1.00408	2.53984e-12	1.31848e-11
	GI_10011553	136.509	298.411	1.12831	2.54359e-12	1.31944e-11
	GI_10003029	180.068	79.3759	-1.18177	2.58866e-12	1.34181e-11
	GI_10007434	14.7484	84.7373	2.52243	2.66412e-12	1.37989e-11
	GI_10011922	5.48779	60.5453	3.46372	2.69045e-12	1.39248e-11
	GI_10009994	97.4084	26.5458	-1.87556	2.74701e-12	1.42069e-11
	GI_10013037	27.6105	112.852	2.03115	2.76449e-12	1.42866e-11
	GI_10015106	0	47.5994	6.57287	2.84614e-12	1.46976e-11
	GI_10014901	130.85	289.258	1.14445	2.8734e-12	1.48272e-11
	GI_10010993	44.9313	1.96151	-4.51768	3.1024e-12	1.5985e-11
	GI_10004052	10.9756	75.1913	2.77627	3.11946e-12	1.60609e-11
	GI_10004095	43.5594	0	-6.37984	3.235e-12	1.66434e-11
	GI_10010551	65.5105	182.813	1.48057	3.35585e-12	1.72523e-11
	GI_10004811	54.0205	162.544	1.58925	3.45006e-12	1.77234e-11
	GI_10004033	19.7218	95.3295	2.27313	3.88678e-12	1.99521e-11
	GI_10008533	70.4839	190.659	1.43563	4.26482e-12	2.18602e-11
	GI_10006620	95.3504	25.892	-1.88074	4.28216e-12	2.19328e-11
	GI_10001690	18.5213	92.4526	2.31953	4.28944e-12	2.19538e-11
	GI_10000175	86.7757	217.859	1.32803	4.31168e-12	2.20512e-11
	GI_10006215	27.782	112.198	2.01383	4.3161e-12	2.20575e-11
	GI_10009242	1.02896	46.4225	5.49556	4.35097e-12	2.22108e-11
	GI_10002765	63.4526	9.67679	-2.71308	4.39583e-12	2.24152e-11
	GI_10004608	46.3033	2.74612	-4.07565	4.7008e-12	2.39526e-11
	GI_10001679	56.9359	6.93068	-3.03827	4.84717e-12	2.4662e-11
	GI_10010644	202.705	96.7679	-1.06678	4.93314e-12	2.50809e-11
	GI_10010062	123.99	43.1533	-1.52268	5.06275e-12	2.57209e-11
	GI_10006631	47.1607	3.13842	-3.90948	5.28491e-12	2.68102e-11
	GI_10007906	213.681	105.006	-1.02498	5.47291e-12	2.77435e-11
	GI_10013765	35.8422	127.629	1.83223	5.53175e-12	2.80212e-11
	GI_10008520	77.5151	16.6075	-2.22265	5.53875e-12	2.80361e-11
	GI_10006115	107.183	249.897	1.22125	5.69151e-12	2.87882e-11
	GI_10012748	39.1005	133.775	1.77455	5.7567e-12	2.90966e-11
	GI_10000171	20.0647	95.1987	2.24628	5.9112e-12	2.98557e-11
	GI_10005913	74.2567	15.0383	-2.30388	5.95844e-12	3.00723e-11
	GI_10001215	175.609	354.118	1.01186	5.97585e-12	3.01381e-11
	GI_10014567	8.23169	66.6914	3.01824	6.37429e-12	3.21241e-11
	GI_10012172	76.8291	200.074	1.38081	6.62316e-12	3.3354e-11
	GI_10011564	156.745	325.611	1.05473	6.66989e-12	3.35649e-11
	GI_10014537	31.7263	118.998	1.90719	7.0627e-12	3.54899e-11
	GI_10001730	182.812	83.2989	-1.13399	7.38999e-12	3.71075e-11
	GI_10010369	2.7439	50.3455	4.19756	7.43678e-12	3.73153e-11
	GI_10009754	195.846	92.7141	-1.07886	7.69485e-12	3.85822e-11
	GI_10000536	80.602	18.569	-2.11792	8.13265e-12	4.07477e-11
	GI_10001931	11.6616	75.0605	2.68629	8.16313e-12	4.08707e-11
	GI_10009352	66.8825	11.7691	-2.50663	8.4206e-12	4.20988e-11
	GI_10011760	138.91	53.6147	-1.37345	9.1646e-12	4.57853e-11
	GI_10004984	64.9961	10.9845	-2.56489	9.47901e-12	4.73218e-11
	GI_10009732	112.843	37.138	-1.60335	9.55993e-12	4.76913e-11
	GI_10007935	44.4168	2.48458	-4.16003	9.90861e-12	4.93238e-11
	GI_10010397	67.397	12.1614	-2.47038	1.0068e-11	5.00809e-11
	GI_10006290	45.2743	2.87688	-3.97611	1.11253e-11	5.53006e-11
	GI_10010922	87.6332	216.289	1.30341	1.12564e-11	5.5912e-11
	GI_10008667	39.958	133.644	1.74184	1.16738e-11	5.79019e-11
	GI_10007670	60.0228	8.89219	-2.7549	1.16861e-11	5.79214e-11
	GI_10005368	6.00228	59.3684	3.30611	1.19623e-11	5.9248e-11
	GI_10013824	132.565	49.9532	-1.40805	1.24669e-11	6.17027e-11
	GI_10007102	19.2073	91.668	2.25476	1.28802e-11	6.37024e-11
	GI_10003842	26.41	106.837	2.01625	1.33569e-11	6.60131e-11
	GI_10001233	146.456	59.2377	-1.30588	1.33769e-11	6.60647e-11
	GI_10013695	117.988	40.7995	-1.53201	1.36237e-11	6.72353e-11
	GI_10009928	119.703	266.504	1.1547	1.39185e-11	6.86412e-11
	GI_10007054	40.987	1.30767	-4.97009	1.39934e-11	6.89612e-11
	GI_10013919	140.968	299.065	1.0851	1.40317e-11	6.91005e-11
	GI_10007277	164.977	72.1836	-1.19252	1.56982e-11	7.71426e-11
	GI_10001055	24.8666	103.176	2.05282	1.65738e-11	8.13874e-11
	GI_10004824	15.0914	81.7297	2.43713	1.7736e-11	8.70326e-11
	GI_10004731	61.9092	10.0691	-2.62022	1.78604e-11	8.75809e-11
	GI_10010564	67.397	181.244	1.42718	1.80252e-11	8.83262e-11
	GI_10005274	166.006	73.2298	-1.18073	1.87531e-11	9.17628e-11
	GI_10000008	74.9427	16.4767	-2.18536	1.92943e-11	9.4344e-11
	GI_10011531	20.4077	93.368	2.19381	1.97927e-11	9.67126e-11
	GI_10012077	0	43.6763	6.44878	2.01433e-11	9.83558e-11
	GI_10008734	81.9739	205.174	1.32361	2.05082e-11	1.00067e-10
	GI_10002247	83.3459	207.397	1.31521	2.0676e-11	1.00815e-10
	GI_10013126	6.00228	58.3223	3.28047	2.13919e-11	1.04232e-10
	GI_10000933	40.1295	0	-6.32659	2.17262e-11	1.05783e-10
	GI_10014288	6.85974	60.6761	3.1449	2.20023e-11	1.06979e-10
	GI_10008032	10.8041	71.0067	2.71638	2.2079e-11	1.07277e-10
	GI_10006065	34.4702	121.614	1.81888	2.23515e-11	1.08524e-10
	GI_10009125	66.5395	179.151	1.4289	2.24546e-11	1.08949e-10
	GI_10011554	54.3635	6.93068	-2.97157	2.28614e-11	1.10797e-10
	GI_10002634	156.059	66.6914	-1.22652	2.28677e-11	1.10797e-10
	GI_10013178	135.48	52.8301	-1.35865	2.31134e-11	1.11909e-10
	GI_10004011	72.1988	15.2998	-2.23846	2.43826e-11	1.17971e-10
	GI_10002973	86.4328	22.8843	-1.91722	2.5e-11	1.20874e-10
	GI_10000144	106.84	34.7841	-1.61896	2.53809e-11	1.22544e-10
	GI_10010664	8.91767	65.9068	2.88569	2.57263e-11	1.24124e-10
	GI_10008629	31.7263	115.86	1.86863	2.67406e-11	1.28838e-10
	GI_10002249	69.1119	13.8614	-2.31787	2.73688e-11	1.31773e-10
	GI_10010839	92.9495	26.6766	-1.80087	2.76188e-11	1.32884e-10
	GI_10013747	98.2658	29.815	-1.72065	2.87267e-11	1.38118e-10
	GI_10015091	20.4077	92.4526	2.1796	3.02999e-11	1.4548e-10
	GI_10010821	175.781	81.0758	-1.11643	3.0682e-11	1.47212e-10
	GI_10007119	12.862	75.3221	2.54996	3.17368e-11	1.52167e-10
	GI_10012784	169.779	76.8913	-1.14276	3.19862e-11	1.53256e-10
	GI_10012786	80.4305	19.8767	-2.01667	3.22659e-11	1.54489e-10
	GI_10000421	130.85	50.3455	-1.37798	3.28829e-11	1.57334e-10
	GI_10007195	64.9961	12.0306	-2.43364	3.34252e-11	1.59818e-10
	GI_10009248	38.929	129.067	1.72921	3.36934e-11	1.60989e-10
	GI_10014533	27.782	107.491	1.95199	3.3928e-11	1.61998e-10
	GI_10006134	12.0046	73.099	2.60627	3.44041e-11	1.64158e-10
	GI_10008632	82.8314	21.3151	-1.9583	3.66328e-11	1.7443e-10
	GI_10012890	10.1181	68.2606	2.75411	3.76635e-11	1.79091e-10
	GI_10000112	38.7575	128.414	1.72825	3.84861e-11	1.82877e-10
	GI_10013926	69.9694	183.336	1.38969	3.88705e-11	1.84576e-10
	GI_10005693	17.8353	86.3065	2.27473	3.90484e-11	1.85293e-10
	GI_10003889	132.222	51.5224	-1.35969	3.91077e-11	1.85447e-10
	GI_10001754	108.212	36.2226	-1.5789	3.96965e-11	1.8811e-10
	GI_10003656	185.556	88.6603	-1.06549	4.02615e-11	1.90657e-10
	GI_10006749	38.929	0	-6.28277	4.16283e-11	1.96994e-10
	GI_10003627	42.3589	2.61535	-4.01759	4.46446e-11	2.11123e-10
	GI_10014311	145.427	301.288	1.05085	4.702e-11	2.22204e-10
	GI_10012350	42.5304	2.74612	-3.95303	4.98786e-11	2.35552e-10
	GI_10014804	41.6729	133.121	1.67556	5.0787e-11	2.39678e-10
	GI_10009007	127.763	49.0378	-1.3815	5.17857e-11	2.44224e-10
	GI_10010679	68.4259	14.1229	-2.27651	5.32581e-11	2.50997e-10
	GI_10007884	11.8331	71.7913	2.60099	5.42209e-11	2.5536e-10
	GI_10007228	8.91767	64.4684	2.85385	5.52587e-11	2.6007e-10
	GI_10010597	85.9183	208.443	1.27862	5.63206e-11	2.64887e-10
	GI_10011114	19.8933	89.968	2.17713	5.74822e-11	2.70167e-10
	GI_10001582	95.0074	28.7688	-1.72353	5.80531e-11	2.72664e-10
	GI_10005639	107.355	36.2226	-1.56743	5.84545e-11	2.74363e-10
	GI_10005313	53.6775	7.32298	-2.87381	5.9805e-11	2.80511e-10
	GI_10007666	89.5196	25.6304	-1.80435	6.04678e-11	2.83427e-10
	GI_10008746	105.983	240.089	1.17974	6.05905e-11	2.8381e-10
	GI_10003156	41.8444	2.61535	-3.99996	6.16318e-11	2.88491e-10
	GI_10007070	3.25838	48.2532	3.8884	6.26098e-11	2.92673e-10
	GI_10008975	52.9915	152.867	1.52845	6.30435e-11	2.945e-10
	GI_10010402	0	41.1918	5.58613	6.57026e-11	3.06507e-10
	GI_10011812	130.164	50.9993	-1.35178	6.58679e-11	3.07071e-10
	GI_10008446	76.1431	191.967	1.33407	6.68011e-11	3.11212e-10
	GI_10014642	41.33	2.48458	-4.05611	6.84051e-11	3.18469e-10
	GI_10002380	69.4549	14.9075	-2.22004	7.09588e-11	3.30136e-10
	GI_10003392	130.507	51.3916	-1.34452	7.29841e-11	3.3933e-10
	GI_10003848	69.6264	15.0383	-2.211	7.43188e-11	3.4507e-10
	GI_10012949	34.1272	117.952	1.78921	7.69995e-11	3.57277e-10
	GI_10003697	110.099	38.3149	-1.52282	7.71931e-11	3.57935e-10
	GI_10004658	127.763	49.8224	-1.3586	8.4979e-11	3.93773e-10
	GI_10013704	108.727	243.097	1.16082	8.78681e-11	4.06887e-10
	GI_10005090	120.046	44.8532	-1.4203	8.89473e-11	4.11608e-10
	GI_10002654	105.983	35.9611	-1.55933	8.95666e-11	4.14196e-10
	GI_10005533	120.56	260.881	1.11364	1.002e-10	4.62597e-10
	GI_10009234	119.36	44.5917	-1.42047	1.00234e-10	4.62597e-10
	GI_10003209	3.25838	47.3378	3.86077	1.0582e-10	4.8805e-10
	GI_10010981	30.1829	109.452	1.8585	1.11617e-10	5.14445e-10
	GI_10008330	90.2056	26.8073	-1.75059	1.16202e-10	5.35222e-10
	GI_10002972	43.2164	3.53072	-3.61354	1.19171e-10	5.48529e-10
	GI_10012188	126.734	269.643	1.08925	1.19816e-10	5.51132e-10
	GI_10014687	89.3482	26.415	-1.75808	1.26944e-10	5.8353e-10
	GI_10004886	19.7218	87.8757	2.15568	1.27809e-10	5.86723e-10
	GI_10002347	39.272	2.09228	-4.23035	1.2955e-10	5.94319e-10
	GI_10012376	11.3186	68.6529	2.60063	1.42346e-10	6.52591e-10
	GI_10007133	0	39.7533	6.27181	1.44153e-10	6.60435e-10
	GI_10008809	106.155	36.7457	-1.53052	1.45832e-10	6.67687e-10
	GI_10012614	83.5174	201.382	1.26979	1.53595e-10	7.02763e-10
	GI_10011343	89.3482	26.6766	-1.74387	1.5748e-10	7.1955e-10
	GI_10004828	57.4503	157.836	1.45804	1.69871e-10	7.74663e-10
	GI_10011256	5.48779	53.0916	3.27419	1.7355e-10	7.90918e-10
	GI_10006036	74.4282	18.4382	-2.01315	1.80803e-10	8.23429e-10
	GI_10002751	53.506	8.10758	-2.72236	1.90795e-10	8.68361e-10
	GI_10014830	0	39.2302	5.51574	1.91683e-10	8.71832e-10
	GI_10006998	3.77286	47.8609	3.66512	1.93719e-10	8.8051e-10
	GI_10005905	12.519	70.876	2.50117	1.9723e-10	8.95877e-10
	GI_10008091	44.0738	4.18456	-3.39678	2.00167e-10	9.08622e-10
	GI_10004718	8.57468	61.0684	2.83227	2.0966e-10	9.5109e-10
	GI_10006879	100.838	227.797	1.17571	2.11582e-10	9.59178e-10
	GI_10002232	92.6065	214.851	1.21415	2.11919e-10	9.60074e-10
	GI_10013049	40.644	127.498	1.64936	2.17225e-10	9.83469e-10
	GI_10007256	4.28734	49.1686	3.51958	2.21701e-10	1.00307e-09
	GI_10001451	51.9626	7.58451	-2.77634	2.36487e-10	1.06927e-09
	GI_10006556	66.5395	14.646	-2.18371	2.59718e-10	1.17201e-09
	GI_10011427	35.6707	1.04614	-5.09159	2.60921e-10	1.17667e-09
	GI_10010158	0	38.5764	6.26965	2.68482e-10	1.20919e-09
	GI_10013777	0	39.361	6.84247	2.69435e-10	1.21269e-09
	GI_10011528	35.4992	0	-6.14971	2.72196e-10	1.22432e-09
	GI_10002646	128.62	52.307	-1.29804	2.7363e-10	1.22996e-09
	GI_10008877	87.2902	205.566	1.23571	2.73927e-10	1.2305e-09
	GI_10009059	91.9206	28.8996	-1.66934	2.76549e-10	1.24147e-09
	GI_10009848	27.096	101.214	1.90126	2.81322e-10	1.26207e-09
	GI_10014146	0	38.4456	6.22356	2.82393e-10	1.26606e-09
	GI_10000095	86.7757	25.892	-1.74479	2.83989e-10	1.27239e-09
	GI_10001059	28.4679	103.829	1.8668	2.91144e-10	1.3036e-09
	GI_10005081	114.901	43.4148	-1.40413	3.06776e-10	1.37181e-09
	GI_10004970	21.9512	90.6219	2.04556	3.08126e-10	1.37696e-09
	GI_10010925	38.0716	121.875	1.67862	3.09251e-10	1.38109e-09
	GI_10007463	137.709	58.7146	-1.22984	3.1177e-10	1.39131e-09
	GI_10000117	22.8086	92.3218	2.01709	3.16943e-10	1.4127e-09
	GI_10008857	54.192	150.383	1.47249	3.26905e-10	1.45522e-09
	GI_10001230	159.318	74.0144	-1.10603	3.32712e-10	1.48012e-09
	GI_10003952	43.2164	131.029	1.60024	3.34251e-10	1.48601e-09
	GI_10000489	157.774	72.9682	-1.11252	3.42623e-10	1.52225e-09
	GI_10006282	94.15	30.5996	-1.62145	3.64183e-10	1.617e-09
	GI_10000270	36.8711	1.83074	-4.33199	3.79487e-10	1.68387e-09
	GI_10011322	6.68825	54.9223	3.03769	3.94686e-10	1.75018e-09
	GI_10011512	21.7797	89.7065	2.04223	3.96203e-10	1.75578e-09
	GI_10002455	125.362	50.7378	-1.30497	3.96521e-10	1.75607e-09
	GI_10011005	31.0403	108.014	1.799	4.04757e-10	1.79139e-09
	GI_10014341	83.1744	197.72	1.24925	4.05575e-10	1.79386e-09
	GI_10002273	138.91	60.0223	-1.21058	4.07641e-10	1.80184e-09
	GI_10010874	3.42987	45.5071	3.72986	4.08679e-10	1.80528e-09
	GI_10006171	47.6752	138.352	1.53703	4.18544e-10	1.84767e-09
	GI_10001506	48.8757	6.66914	-2.87354	4.2549e-10	1.87714e-09
	GI_10014342	73.3993	18.8305	-1.96269	4.45083e-10	1.96232e-09
	GI_10011570	71.1698	17.6536	-2.0113	4.59724e-10	2.02557e-09
	GI_10005064	151.086	68.7837	-1.13523	4.60702e-10	2.02859e-09
	GI_10002436	60.1942	12.0306	-2.32292	4.87879e-10	2.14689e-09
	GI_10014300	151.086	68.9145	-1.13249	4.92977e-10	2.16656e-09
	GI_10006936	72.5418	179.805	1.30955	5.10302e-10	2.24127e-09
	GI_10005223	42.1874	4.05379	-3.37947	5.24507e-10	2.3022e-09
	GI_10002788	143.369	288.865	1.01067	5.40527e-10	2.37101e-09
	GI_10006111	32.5838	110.237	1.75838	5.41381e-10	2.37324e-09
	GI_10010549	111.814	42.3687	-1.40003	5.72198e-10	2.50515e-09
	GI_10010888	76.1431	20.6613	-1.88179	5.91446e-10	2.58614e-09
	GI_10013052	71.3413	18.0459	-1.98307	6.1148e-10	2.67205e-09
	GI_10003158	34.1272	112.722	1.72377	6.39963e-10	2.79453e-09
	GI_10014121	73.3993	19.2228	-1.93295	6.40317e-10	2.79453e-09
	GI_10013552	109.241	236.689	1.11547	6.87617e-10	2.99906e-09
	GI_10014571	68.2544	171.828	1.33197	6.9464e-10	3.02778e-09
	GI_10000235	41.6729	4.05379	-3.36177	7.2163e-10	3.13948e-09
	GI_10011253	8.0602	57.4069	2.83234	7.24072e-10	3.14812e-09
	GI_10006536	37.2141	2.35381	-3.98278	7.27898e-10	3.16276e-09
	GI_10010603	91.4061	208.836	1.19201	7.30605e-10	3.17253e-09
	GI_10007871	74.7712	20.1382	-1.89255	7.3628e-10	3.19315e-09
	GI_10000940	63.2811	13.9921	-2.17716	7.56187e-10	3.27332e-09
	GI_10009856	56.4214	10.5922	-2.41324	7.73847e-10	3.34767e-09
	GI_10009654	85.0608	26.1535	-1.70149	7.95331e-10	3.4363e-09
	GI_10002567	99.8093	35.1764	-1.50456	7.98691e-10	3.44866e-09
	GI_10004325	6.85974	54.007	2.97692	8.32006e-10	3.58802e-09
	GI_10003300	74.9427	20.3997	-1.87724	8.53841e-10	3.67759e-09
	GI_10001853	5.3163	49.6916	3.22451	8.76011e-10	3.77073e-09
	GI_10000152	32.2408	108.275	1.74775	9.21731e-10	3.96259e-09
	GI_10010282	57.9648	11.5075	-2.3326	9.3273e-10	4.00489e-09
	GI_10012549	90.3771	29.5534	-1.61263	9.35343e-10	4.01361e-09
	GI_10003790	124.504	51.6532	-1.26927	9.60234e-10	4.11786e-09
	GI_10007934	57.6218	11.3768	-2.34052	9.73651e-10	4.17021e-09
	GI_10010093	40.644	123.575	1.60428	9.77154e-10	4.18262e-09
	GI_10003023	34.6417	1.56921	-4.4644	1.00526e-09	4.30026e-09
	GI_10004035	64.6531	15.0383	-2.10408	1.06478e-09	4.54643e-09
	GI_10007989	33.6127	1.17691	-4.83594	1.06818e-09	4.55811e-09
	GI_10006707	1.20046	36.8764	4.94105	1.10488e-09	4.7118e-09
	GI_10008108	0	35.8303	6.16311	1.10848e-09	4.72427e-09
	GI_10013242	70.6554	174.182	1.30173	1.159e-09	4.93531e-09
	GI_10012728	160.689	77.5451	-1.05117	1.15943e-09	4.93531e-09
	GI_10000937	44.0738	5.36147	-3.03922	1.19878e-09	5.09967e-09
	GI_10012657	74.9427	20.792	-1.84976	1.20784e-09	5.13502e-09
	GI_10000960	152.801	71.9221	-1.08714	1.2152e-09	5.16316e-09
	GI_10007061	18.3498	80.0297	2.12477	1.23891e-09	5.26065e-09
	GI_10011777	13.891	70.2221	2.33778	1.29351e-09	5.48237e-09
	GI_10008346	115.758	46.2917	-1.32229	1.31416e-09	5.56646e-09
	GI_10004007	32.5838	0	-5.96101	1.34369e-09	5.68808e-09
	GI_10001652	49.5616	138.352	1.48105	1.37796e-09	5.82955e-09
	GI_10007489	108.727	233.289	1.10141	1.4275e-09	6.03176e-09
	GI_10007902	55.0494	10.4614	-2.39565	1.43723e-09	6.06915e-09
	GI_10011434	27.9535	98.991	1.82427	1.45699e-09	6.14884e-09
	GI_10000202	123.818	51.9147	-1.25401	1.46503e-09	6.17899e-09
	GI_10005158	29.6684	102.26	1.78525	1.46811e-09	6.18819e-09
	GI_10001868	70.3124	18.4382	-1.93108	1.4915e-09	6.27913e-09
	GI_10012796	48.3612	135.998	1.49167	1.52099e-09	6.39938e-09
	GI_10011190	33.7842	0	-7.0132	1.60504e-09	6.74477e-09
	GI_10014681	32.9268	1.17691	-4.80619	1.62825e-09	6.83814e-09
	GI_10011897	156.059	74.9298	-1.05848	1.66902e-09	7.00512e-09
	GI_10005400	55.0494	10.5922	-2.37773	1.67143e-09	7.01099e-09
	GI_10008104	4.63033	46.5532	3.3297	1.69943e-09	7.1241e-09
	GI_10006469	82.6599	192.228	1.21756	1.70281e-09	7.13392e-09
	GI_10011667	99.2948	35.9611	-1.46528	1.71962e-09	7.2e-09
	GI_10008630	26.753	96.2449	1.84701	1.73852e-09	7.27469e-09
	GI_10000275	41.5014	4.57686	-3.18073	1.79921e-09	7.52411e-09
	GI_10000241	41.1585	4.44609	-3.21058	1.82132e-09	7.61195e-09
	GI_10004961	80.4305	24.4535	-1.7177	1.82795e-09	7.63504e-09
	GI_10003887	68.9404	17.9151	-1.94417	1.84952e-09	7.72046e-09
	GI_10013059	91.5776	31.2534	-1.55098	1.90587e-09	7.95088e-09
	GI_10003917	49.5616	137.437	1.47147	1.90951e-09	7.96127e-09
	GI_10004764	24.8666	92.3218	1.89246	1.91845e-09	7.99369e-09
	GI_10013446	36.8711	0	-8.13934	1.92642e-09	8.02208e-09
	GI_10010354	45.1028	6.14607	-2.87548	1.96849e-09	8.19234e-09
	GI_10011187	32.0693	0	-5.13069	2.01004e-09	8.35516e-09
	GI_10014348	78.2011	23.2766	-1.74831	2.0329e-09	8.44511e-09
	GI_10003391	71.3413	173.528	1.28236	2.03944e-09	8.46718e-09
	GI_10004659	81.4594	25.3689	-1.68302	2.33563e-09	9.67363e-09
	GI_10003160	57.4503	150.121	1.38574	2.44387e-09	1.01158e-08
	GI_10003310	94.15	33.2149	-1.50313	2.45178e-09	1.01425e-08
	GI_10010448	114.215	46.2917	-1.30292	2.45597e-09	1.01537e-08
	GI_10009175	60.8802	155.744	1.35513	2.52126e-09	1.04174e-08
	GI_10005951	42.5304	5.2307	-3.02342	2.53102e-09	1.04515e-08
	GI_10011198	58.9938	12.946	-2.18806	2.5438e-09	1.0498e-08
	GI_10009499	43.0449	125.275	1.54119	2.56033e-09	1.05599e-08
	GI_10009553	44.7598	128.283	1.51905	2.56377e-09	1.05628e-08
	GI_10014407	122.961	52.307	-1.23312	2.56408e-09	1.05628e-08
	GI_10002857	18.5213	78.722	2.08758	2.65606e-09	1.09352e-08
	GI_10002098	1.54344	36.3534	4.55787	2.66149e-09	1.0951e-08
	GI_10011415	31.7263	0	-6.33757	2.66933e-09	1.09767e-08
	GI_10010173	16.4634	74.2759	2.17363	2.76457e-09	1.13616e-08
	GI_10006436	110.785	44.1994	-1.32566	2.77665e-09	1.14003e-08
	GI_10011172	4.80182	46.1609	3.26502	2.78137e-09	1.14102e-08
	GI_10011121	48.0182	7.71528	-2.63779	2.84543e-09	1.16614e-08
	GI_10003024	54.3635	10.7229	-2.34194	2.84596e-09	1.16614e-08
	GI_10000292	114.386	46.684	-1.29291	2.89865e-09	1.18632e-08
	GI_10011890	120.903	51.1301	-1.24161	2.9303e-09	1.19785e-08
	GI_10003042	49.9046	8.63065	-2.53163	3.0086e-09	1.22913e-08
	GI_10004074	91.5776	31.9073	-1.52111	3.04582e-09	1.24287e-08
	GI_10010432	7.03124	52.0455	2.88792	3.04835e-09	1.24316e-08
	GI_10005112	0	33.8688	6.04069	3.06297e-09	1.24839e-08
	GI_10009369	120.903	51.2608	-1.23792	3.15709e-09	1.28599e-08
	GI_10005031	124.847	54.007	-1.20895	3.20729e-09	1.30567e-08
	GI_10009244	43.0449	5.623	-2.93643	3.25503e-09	1.32432e-08
	GI_10001231	144.055	67.6068	-1.09138	3.25931e-09	1.32528e-08
	GI_10011261	102.382	38.9687	-1.39357	3.37604e-09	1.37113e-08
	GI_10003034	42.3589	5.36147	-2.98197	3.39251e-09	1.3762e-08
	GI_10012037	2.7439	39.6225	3.85202	3.55215e-09	1.43842e-08
	GI_10011935	145.77	69.0452	-1.07808	3.60188e-09	1.45685e-08
	GI_10005643	75.1142	22.2305	-1.75655	3.79066e-09	1.53141e-08
	GI_10011242	31.5548	1.17691	-4.74479	3.79322e-09	1.53155e-08
	GI_10002055	75.2857	22.3612	-1.75138	3.88896e-09	1.56929e-08
	GI_10004772	46.3033	7.19221	-2.68661	3.9481e-09	1.59223e-08
	GI_10014966	24.1806	89.1834	1.88293	4.11491e-09	1.65756e-08
	GI_10007518	127.763	257.873	1.0132	4.13927e-09	1.66543e-08
	GI_10004788	72.1988	20.6613	-1.80505	4.17706e-09	1.67966e-08
	GI_10008654	31.5548	103.176	1.70917	4.26272e-09	1.7131e-08
	GI_10010482	9.26065	57.0146	2.62215	4.27108e-09	1.71547e-08
	GI_10004879	39.4435	4.31533	-3.19225	4.28895e-09	1.72164e-08
	GI_10006501	53.3345	10.5922	-2.33207	4.35164e-09	1.74579e-08
	GI_10002440	102.725	39.6225	-1.37439	4.44634e-09	1.78275e-08
	GI_10012518	68.5974	18.6997	-1.87514	4.48876e-09	1.79871e-08
	GI_10008082	21.4367	83.4296	1.96048	4.68293e-09	1.87434e-08
	GI_10012349	32.4123	1.69998	-4.25295	5.01208e-09	2.00492e-08
	GI_10006983	20.7507	81.8604	1.98	5.0785e-09	2.03031e-08
	GI_10011473	73.7422	174.444	1.2422	5.13744e-09	2.05032e-08
	GI_10006255	78.887	24.8458	-1.66679	5.18641e-09	2.06866e-08
	GI_10011866	81.4594	26.415	-1.62472	5.26734e-09	2.09852e-08
	GI_10001408	19.7218	79.6374	2.01366	5.37792e-09	2.14134e-08
	GI_10013807	32.7553	104.745	1.67708	5.51843e-09	2.19476e-08
	GI_10008146	28.2964	96.3756	1.76805	5.61586e-09	2.23093e-08
	GI_10009677	75.1142	176.275	1.23067	5.73434e-09	2.27669e-08
	GI_10011097	71.5128	20.6613	-1.79127	5.84468e-09	2.31917e-08
	GI_10004976	34.9847	108.668	1.63513	5.85916e-09	2.32357e-08
	GI_10004560	7.71721	52.5685	2.76805	5.88613e-09	2.33293e-08
	GI_10007042	152.458	75.0605	-1.02228	6.20785e-09	2.45903e-08
	GI_10003496	57.7933	13.2075	-2.12954	6.36143e-09	2.51698e-08
	GI_10002200	75.2857	23.0151	-1.7098	6.63592e-09	2.62408e-08
	GI_10009748	56.4214	12.5537	-2.16813	6.75104e-09	2.66807e-08
	GI_10012870	102.896	40.4071	-1.34851	6.78973e-09	2.68103e-08
	GI_10014581	10.4611	58.9761	2.4951	6.7916e-09	2.68103e-08
	GI_10012576	38.929	115.337	1.56694	6.86264e-09	2.70753e-08
	GI_10001271	124.504	55.1839	-1.17388	6.95725e-09	2.74329e-08
	GI_10007589	65.3391	159.929	1.29141	7.00705e-09	2.76135e-08
	GI_10009000	63.1096	156.267	1.30808	7.07933e-09	2.78665e-08
	GI_10000974	0	34.9149	7.66955	7.11262e-09	2.79816e-08
	GI_10014199	80.602	184.121	1.19176	7.37045e-09	2.89794e-08
	GI_10013122	49.2187	132.991	1.43405	7.43692e-09	2.92241e-08
	GI_10002303	44.9313	7.06144	-2.66969	7.44789e-09	2.92506e-08
	GI_10000054	0	34.7841	7.66413	7.52945e-09	2.95541e-08
	GI_10014730	103.411	40.9302	-1.33715	7.60285e-09	2.98252e-08
	GI_10010897	1.37195	33.9995	4.63122	7.62086e-09	2.98789e-08
	GI_10012053	24.8666	89.0526	1.84045	7.66241e-09	3.00248e-08
	GI_10008066	49.0472	9.02296	-2.4425	7.87982e-09	3.08591e-08
	GI_10005407	43.9024	6.66914	-2.71873	8.16354e-09	3.19522e-08
	GI_10008565	21.9512	83.1681	1.92173	8.21012e-09	3.21162e-08
	GI_10010120	61.9092	15.6921	-1.98012	8.47247e-09	3.31237e-08
	GI_10003581	43.2164	122.268	1.50039	8.57228e-09	3.3476e-08
	GI_10004695	29.3254	0	-5.87408	8.67077e-09	3.38415e-08
	GI_10008563	90.3771	32.6919	-1.46703	8.92154e-09	3.48006e-08
	GI_10008602	39.7865	4.96916	-3.0012	9.17158e-09	3.57557e-08
	GI_10001286	60.5372	15.0383	-2.00919	9.23044e-09	3.59649e-08
	GI_10010396	0	32.1688	5.22944	9.58556e-09	3.73275e-08
	GI_10011934	30.6974	99.3833	1.69489	1.02256e-08	3.97527e-08
	GI_10009972	78.0296	178.89	1.19698	1.05171e-08	4.0863e-08
	GI_10004167	28.9824	0	-5.85711	1.05444e-08	4.09458e-08
	GI_10005424	13.205	64.3376	2.28458	1.05692e-08	4.10192e-08
	GI_10006506	54.7065	140.967	1.36558	1.14305e-08	4.4312e-08
	GI_10002814	22.1227	82.645	1.9014	1.1909e-08	4.61412e-08
	GI_10006318	90.2056	33.0842	-1.44708	1.25424e-08	4.85407e-08
	GI_10004733	61.5662	15.9536	-1.94825	1.29189e-08	4.99697e-08
	GI_10009954	91.7491	34.1303	-1.42664	1.29989e-08	5.02509e-08
	GI_10013158	100.667	40.0148	-1.33098	1.33226e-08	5.14736e-08
	GI_10009264	78.2011	178.367	1.18959	1.3334e-08	5.14886e-08
	GI_10003352	71.6843	167.905	1.22792	1.40349e-08	5.41046e-08
	GI_10003925	22.1227	82.2527	1.89454	1.40925e-08	5.42965e-08
	GI_10011037	85.4038	189.221	1.1477	1.48669e-08	5.72162e-08
	GI_10007481	50.2476	10.1999	-2.30051	1.55456e-08	5.97281e-08
	GI_10002002	2.40091	35.9611	3.90478	1.58517e-08	6.08705e-08
	GI_10006405	43.7309	7.19221	-2.60414	1.77565e-08	6.8109e-08
	GI_10006304	34.1272	3.13842	-3.44281	1.84745e-08	7.08239e-08
	GI_10010978	51.4481	10.9845	-2.22765	1.8973e-08	7.26543e-08
	GI_10007004	54.7065	12.6844	-2.10865	1.93558e-08	7.40379e-08
	GI_10006367	78.3726	26.2843	-1.57615	1.96854e-08	7.5257e-08
	GI_10003785	115.244	233.158	1.01662	2.04824e-08	7.82605e-08
	GI_10007785	2.22942	34.9149	3.96911	2.12854e-08	8.12389e-08
	GI_10003404	63.6241	17.6536	-1.84961	2.13047e-08	8.12674e-08
	GI_10013489	48.0182	9.41526	-2.35051	2.22015e-08	8.45948e-08
	GI_10009087	75.9717	24.9766	-1.60488	2.22399e-08	8.46943e-08
	GI_10007978	38.5861	5.09993	-2.91953	2.28796e-08	8.70348e-08
	GI_10009755	7.03124	48.2532	2.77877	2.29459e-08	8.72387e-08
	GI_10000987	57.2789	14.2537	-2.00667	2.35853e-08	8.96204e-08
	GI_10006880	28.4679	93.1064	1.70954	2.39642e-08	9.10101e-08
	GI_10012575	76.3146	25.3689	-1.5889	2.55066e-08	9.68142e-08
	GI_10006042	72.1988	22.8843	-1.65762	2.57394e-08	9.76441e-08
	GI_10009012	81.9739	181.898	1.14989	2.66416e-08	1.009e-07
	GI_10000085	8.57468	51.7839	2.59435	2.66868e-08	1.01016e-07
	GI_10000606	4.63033	41.5841	3.16684	2.71151e-08	1.02581e-07
	GI_10015049	30.3544	96.2449	1.66481	2.74779e-08	1.03897e-07
	GI_10007852	31.0403	97.4218	1.6501	2.83301e-08	1.06944e-07
	GI_10002683	2.5724	35.438	3.78411	2.91367e-08	1.09928e-07
	GI_10011240	120.046	54.7916	-1.13156	2.98603e-08	1.12597e-07
	GI_10010548	41.6729	6.66914	-2.64354	3.02672e-08	1.14069e-07
	GI_10008796	17.6638	71.399	2.01511	3.24234e-08	1.22128e-07
	GI_10011140	6.68825	46.684	2.80323	3.31884e-08	1.24942e-07
	GI_10001976	6.34526	45.7686	2.85061	3.38054e-08	1.27195e-07
	GI_10014317	13.0335	61.4607	2.23744	3.4909e-08	1.31133e-07
	GI_10009020	37.9001	109.06	1.52485	3.58551e-08	1.34614e-07
	GI_10011345	56.9359	14.5152	-1.97177	3.61534e-08	1.3566e-07
	GI_10014715	25.0381	85.5219	1.77217	3.80502e-08	1.427e-07
	GI_10008169	102.896	212.366	1.04537	3.86877e-08	1.45012e-07
	GI_10014634	101.01	209.489	1.05238	3.92386e-08	1.46997e-07
	GI_10005778	115.072	230.282	1.00086	4.02422e-08	1.50675e-07
	GI_10001803	27.439	1.04614	-4.71308	4.0306e-08	1.50832e-07
	GI_10007316	61.5662	17.2613	-1.8346	4.20434e-08	1.57248e-07
	GI_10000608	44.4168	8.23835	-2.43068	4.30753e-08	1.61021e-07
	GI_10014688	104.611	214.328	1.03478	4.53337e-08	1.6928e-07
	GI_10005768	58.1363	15.4306	-1.91365	4.58186e-08	1.70998e-07
	GI_10001242	45.1028	8.63065	-2.38568	4.62675e-08	1.7258e-07
	GI_10013696	27.782	1.30767	-4.40907	4.85553e-08	1.8082e-07
	GI_10014881	55.2209	137.306	1.31411	5.08449e-08	1.89143e-07
	GI_10005227	37.5571	5.2307	-2.84401	5.10383e-08	1.89556e-07
	GI_10013239	37.5571	5.2307	-2.84401	5.10383e-08	1.89556e-07
	GI_10011913	52.82	133.121	1.33358	5.50901e-08	2.04384e-07
	GI_10000416	42.0159	7.32298	-2.52043	5.64311e-08	2.09022e-07
	GI_10009428	46.4748	122.398	1.39706	5.83085e-08	2.15745e-07
	GI_10005125	62.2522	18.0459	-1.78645	5.89327e-08	2.17938e-07
	GI_10007975	84.7178	31.9073	-1.40878	6.03915e-08	2.23213e-07
	GI_10013447	26.067	0	-6.05412	6.06229e-08	2.23948e-07
	GI_10009623	3.25838	36.2226	3.47466	6.08175e-08	2.24547e-07
	GI_10013153	50.2476	11.5075	-2.12648	6.29838e-08	2.32173e-07
	GI_10000230	18.3498	71.2683	1.95749	6.36317e-08	2.34311e-07
	GI_10003838	32.9268	98.5987	1.58231	6.66577e-08	2.4467e-07
	GI_10008923	112.157	50.7378	-1.14438	6.67202e-08	2.4477e-07
	GI_10012924	75.4572	26.1535	-1.52865	6.67823e-08	2.44868e-07
	GI_10012900	79.573	28.7688	-1.46777	6.76739e-08	2.48005e-07
	GI_10002348	25.724	0	-5.68505	6.89553e-08	2.52433e-07
	GI_10000108	53.506	13.3383	-2.00413	6.95547e-08	2.54492e-07
	GI_10002668	44.9313	119.26	1.40832	7.0186e-08	2.56666e-07
	GI_10008588	122.789	58.4531	-1.07084	7.02726e-08	2.56847e-07
	GI_10012964	24.8666	83.6912	1.75087	7.04383e-08	2.57316e-07
	GI_10002385	95.1789	39.0995	-1.28349	7.10079e-08	2.59123e-07
	GI_10004220	41.8444	7.45375	-2.489	7.30583e-08	2.66464e-07
	GI_10012847	19.0358	72.3144	1.92557	7.33768e-08	2.67485e-07
	GI_10004061	86.9472	185.951	1.09671	7.37229e-08	2.68604e-07
	GI_10014622	89.0052	35.0457	-1.34465	7.44498e-08	2.7111e-07
	GI_10011567	50.4191	11.7691	-2.09897	7.50404e-08	2.73117e-07
	GI_10008867	18.3498	70.876	1.94953	7.55797e-08	2.74934e-07
	GI_10011008	128.449	62.7684	-1.03308	7.69803e-08	2.79882e-07
	GI_10004092	133.765	66.6914	-1.00413	7.71115e-08	2.80155e-07
	GI_10007493	39.7865	6.53837	-2.60528	7.71367e-08	2.80155e-07
	GI_10003836	45.9603	120.437	1.38982	8.49061e-08	3.07726e-07
	GI_10010969	86.9472	185.428	1.09265	8.52694e-08	3.0888e-07
	GI_10011588	69.1119	22.6228	-1.61116	8.86181e-08	3.20506e-07
	GI_10013958	6.85974	45.2455	2.72155	8.92426e-08	3.22596e-07
	GI_10001118	63.9671	19.6151	-1.70536	9.4334e-08	3.40734e-07
	GI_10009746	41.6729	7.58451	-2.45798	9.43589e-08	3.40734e-07
	GI_10002228	103.582	45.3763	-1.19076	9.50073e-08	3.42896e-07
	GI_10003355	7.03124	45.5071	2.69424	9.73494e-08	3.51165e-07
	GI_10006584	105.812	213.151	1.01038	9.81492e-08	3.53866e-07
	GI_10006466	32.0693	3.39995	-3.23761	1.0056e-07	3.62179e-07
	GI_10006770	25.2096	83.4296	1.72659	1.01685e-07	3.6585e-07
	GI_10003340	35.4992	4.8384	-2.87518	1.02011e-07	3.66829e-07
	GI_10002226	116.273	54.53	-1.09239	1.0364e-07	3.72301e-07
	GI_10001644	80.7735	30.2073	-1.41899	1.06172e-07	3.81197e-07
	GI_10010820	33.9557	99.1217	1.54555	1.08691e-07	3.90039e-07
	GI_10009412	43.0449	8.36912	-2.36269	1.08929e-07	3.9069e-07
	GI_10009965	86.0898	33.738	-1.35147	1.09913e-07	3.93809e-07
	GI_10012278	54.0205	14.1229	-1.93547	1.12e-07	4.00872e-07
	GI_10001157	89.6911	36.2226	-1.30808	1.15986e-07	4.14709e-07
	GI_10007693	51.4481	12.8152	-2.00526	1.22735e-07	4.37654e-07
	GI_10008743	65.1676	20.6613	-1.65723	1.22784e-07	4.37654e-07
	GI_10004691	50.9336	12.5537	-2.02051	1.2463e-07	4.44007e-07
	GI_10008671	30.6974	3.00765	-3.3514	1.2794e-07	4.55413e-07
	GI_10011867	94.6645	39.7533	-1.25175	1.27964e-07	4.55413e-07
	GI_10007918	58.8223	16.9998	-1.79085	1.30153e-07	4.62967e-07
	GI_10013278	0	26.8073	5.74456	1.33503e-07	4.74636e-07
	GI_10006252	63.7956	148.029	1.21435	1.33838e-07	4.75584e-07
	GI_10009233	60.5372	18.0459	-1.74615	1.35934e-07	4.82288e-07
	GI_10008248	50.2476	12.2921	-2.03132	1.38331e-07	4.9054e-07
	GI_10000875	38.4146	106.183	1.46683	1.40539e-07	4.97857e-07
	GI_10005800	8.74617	48.907	2.48332	1.42043e-07	5.02929e-07
	GI_10010239	4.63033	38.5764	3.05853	1.42823e-07	5.05431e-07
	GI_10007122	9.08916	49.6916	2.45078	1.43213e-07	5.06551e-07
	GI_10010258	86.4328	34.3918	-1.32951	1.43372e-07	5.06854e-07
	GI_10008178	53.506	14.1229	-1.92167	1.45694e-07	5.14537e-07
	GI_10012707	91.0631	189.613	1.05812	1.48745e-07	5.25041e-07
	GI_10000283	10.8041	53.4839	2.30753	1.5134e-07	5.33929e-07
	GI_10001773	49.0472	123.837	1.3362	1.52057e-07	5.36182e-07
	GI_10013354	6.17377	42.4994	2.78322	1.52787e-07	5.38484e-07
	GI_10000454	34.8132	4.8384	-2.84703	1.54201e-07	5.42913e-07
	GI_10004963	83.6889	32.6919	-1.3561	1.5443e-07	5.43443e-07
	GI_10005226	60.8802	142.929	1.23125	1.54795e-07	5.44172e-07
	GI_10002445	24.8666	0	-6.57106	1.58662e-07	5.57196e-07
	GI_10005585	49.0472	123.706	1.33467	1.58787e-07	5.57352e-07
	GI_10003206	30.0114	2.87688	-3.38293	1.59627e-07	5.60018e-07
	GI_10003835	34.4702	98.8602	1.52004	1.67248e-07	5.86158e-07
	GI_10012776	101.181	44.8532	-1.17366	1.78323e-07	6.24024e-07
	GI_10009340	71.3413	158.882	1.15515	1.78685e-07	6.24971e-07
	GI_10013569	28.1249	2.22305	-3.66124	1.80316e-07	6.30359e-07
	GI_10011350	111.985	52.5685	-1.09104	1.82209e-07	6.3633e-07
	GI_10013725	70.4839	24.4535	-1.52725	1.83349e-07	6.3999e-07
	GI_10005134	13.548	58.9761	2.12205	1.88326e-07	6.57028e-07
	GI_10013566	34.4702	4.8384	-2.83275	1.89527e-07	6.60551e-07
	GI_10004056	24.0091	0	-5.93547	1.94204e-07	6.75829e-07
	GI_10007172	49.9046	124.491	1.31879	1.95028e-07	6.78354e-07
	GI_10008522	36.5281	101.999	1.48147	1.96338e-07	6.82567e-07
	GI_10012830	6.00228	41.5841	2.79245	1.97133e-07	6.84986e-07
	GI_10002172	56.5929	16.2152	-1.80328	1.99253e-07	6.92005e-07
	GI_10001240	65.8535	21.7074	-1.60107	1.99554e-07	6.92701e-07
	GI_10007971	118.159	57.2762	-1.04472	2.03954e-07	7.06908e-07
	GI_10005650	0	26.0227	5.7017	2.04677e-07	7.09058e-07
	GI_10004826	14.4055	60.5453	2.0714	2.09236e-07	7.24127e-07
	GI_10001008	42.3589	8.63065	-2.29512	2.1504e-07	7.43095e-07
	GI_10000422	62.5952	19.8767	-1.65498	2.22693e-07	7.68769e-07
	GI_10009568	39.615	7.32298	-2.43554	2.23466e-07	7.71054e-07
	GI_10000988	42.0159	8.49989	-2.30542	2.24823e-07	7.75348e-07
	GI_10004410	3.42987	34.3918	3.32584	2.2778e-07	7.85152e-07
	GI_10000265	23.6661	0	-5.91471	2.36177e-07	8.13287e-07
	GI_10002535	0	26.415	4.94513	2.49682e-07	8.59363e-07
	GI_10010325	68.0829	152.606	1.16444	2.55184e-07	8.77862e-07
	GI_10013003	42.1874	8.76142	-2.26758	2.7347e-07	9.403e-07
	GI_10008017	40.301	7.84605	-2.36078	2.79405e-07	9.59751e-07
	GI_10013558	54.535	15.4306	-1.82139	2.79976e-07	9.61234e-07
	GI_10005465	12.176	55.1839	2.1802	2.82389e-07	9.69035e-07
	GI_10002475	22.1227	75.0605	1.76253	2.88591e-07	9.89827e-07
	GI_10006494	10.2896	50.9993	2.30929	2.89629e-07	9.92892e-07
	GI_10012792	9.77513	49.8224	2.34961	2.92673e-07	1.00283e-06
	GI_10007232	58.6508	137.306	1.22717	2.941e-07	1.00722e-06
	GI_10002283	40.987	8.23835	-2.31474	2.97399e-07	1.01801e-06
	GI_10014454	22.8086	76.2374	1.74092	3.0265e-07	1.03547e-06
	GI_10003677	11.8331	54.2685	2.19729	3.06835e-07	1.04927e-06
	GI_10012109	26.2385	1.83074	-3.84118	3.08698e-07	1.05512e-06
	GI_10008119	53.849	15.169	-1.82779	3.13471e-07	1.07091e-06
	GI_10003057	60.7087	19.2228	-1.65908	3.24172e-07	1.10637e-06
	GI_10004831	23.4946	0	-4.90422	3.24967e-07	1.10853e-06
	GI_10004440	98.6088	197.851	1.00463	3.27279e-07	1.11587e-06
	GI_10006537	27.782	2.48458	-3.48307	3.44249e-07	1.17257e-06
	GI_10002754	14.7484	60.153	2.02807	3.44825e-07	1.17337e-06
	GI_10008879	45.2743	10.5922	-2.09569	3.53872e-07	1.20297e-06
	GI_10011625	58.3078	17.9151	-1.70251	3.57494e-07	1.21469e-06
	GI_10013362	5.3163	38.7072	2.86411	3.58071e-07	1.21605e-06
	GI_10007803	66.025	22.6228	-1.54524	3.63913e-07	1.23468e-06
	GI_10014611	87.8047	36.8764	-1.2516	3.65032e-07	1.23787e-06
	GI_10008800	113.357	55.0531	-1.04198	3.7846e-07	1.28277e-06
	GI_10010547	32.4123	4.44609	-2.86593	3.79744e-07	1.28649e-06
	GI_10006561	50.4191	13.469	-1.90432	3.85583e-07	1.30563e-06
	GI_10000331	60.5372	19.3536	-1.64522	3.89329e-07	1.31741e-06
	GI_10005308	33.2698	4.8384	-2.78161	3.89444e-07	1.31741e-06
	GI_10011266	39.958	7.97682	-2.3246	3.93369e-07	1.33004e-06
	GI_10000226	60.7087	19.4844	-1.63959	3.97719e-07	1.34343e-06
	GI_10002297	67.2255	23.5381	-1.51401	4.10047e-07	1.3844e-06
	GI_10001842	48.0182	119.129	1.31087	4.10691e-07	1.38589e-06
	GI_10002491	61.0517	139.921	1.19651	4.21842e-07	1.42213e-06
	GI_10012344	66.711	23.2766	-1.51904	4.28324e-07	1.44258e-06
	GI_10013103	26.067	1.96151	-3.73219	4.28921e-07	1.44388e-06
	GI_10008331	36.5281	6.40761	-2.51115	4.34702e-07	1.46263e-06
	GI_10005123	68.0829	24.192	-1.49276	4.44443e-07	1.49322e-06
	GI_10004953	6.51676	41.3225	2.6647	4.46564e-07	1.49962e-06
	GI_10010459	37.0426	100.56	1.4408	4.49526e-07	1.50883e-06
	GI_10012978	38.5861	103.176	1.41895	4.50732e-07	1.51214e-06
	GI_10012197	1.54344	27.4612	4.15317	4.61106e-07	1.54545e-06
	GI_10003702	35.8422	6.14607	-2.54392	4.68e-07	1.56779e-06
	GI_10002565	2.22942	29.5534	3.72859	4.74002e-07	1.58627e-06
	GI_10005793	43.7309	10.0691	-2.11872	4.74205e-07	1.58627e-06
	GI_10010055	68.9404	24.8458	-1.47235	4.79953e-07	1.60371e-06
	GI_10011750	74.5997	160.452	1.1049	4.80116e-07	1.60371e-06
	GI_10003180	19.8933	69.5683	1.80615	4.83533e-07	1.61434e-06
	GI_10003526	23.6661	76.6297	1.69508	4.92472e-07	1.64339e-06
	GI_10012973	45.6173	11.1152	-2.03704	4.97629e-07	1.659e-06
	GI_10003664	96.0364	43.1533	-1.15411	4.99487e-07	1.66439e-06
	GI_10002178	4.80182	36.7457	2.93592	4.99884e-07	1.66482e-06
	GI_10009239	10.8041	50.9993	2.2389	5.01326e-07	1.6681e-06
	GI_10014859	0	24.7151	5.17109	5.1015e-07	1.69583e-06
	GI_10013586	10.1181	49.4301	2.28845	5.15434e-07	1.71257e-06
	GI_10011165	4.63033	36.2226	2.9677	5.1906e-07	1.72378e-06
	GI_10010757	95.1789	42.6302	-1.15877	5.21575e-07	1.7313e-06
	GI_10012744	31.3833	90.3603	1.52569	5.22664e-07	1.73409e-06
	GI_10001982	24.6951	1.56921	-3.97611	5.28753e-07	1.75345e-06
	GI_10008915	95.6934	43.0225	-1.15333	5.29977e-07	1.75666e-06
	GI_10004010	33.2698	5.09993	-2.70566	5.53262e-07	1.83033e-06
	GI_10001146	39.958	104.876	1.39212	5.57332e-07	1.84244e-06
	GI_10002195	33.7842	5.36147	-2.65565	5.75176e-07	1.89828e-06
	GI_10009611	22.4657	0	-6.42457	5.76324e-07	1.90116e-06
	GI_10010718	52.134	14.9075	-1.80619	5.8533e-07	1.92902e-06
	GI_10005003	62.4237	140.967	1.1752	5.87557e-07	1.93544e-06
	GI_10011622	25.2096	1.83074	-3.78347	5.93377e-07	1.95274e-06
	GI_10007514	109.241	53.0916	-1.04096	6.26256e-07	2.05898e-06
	GI_10014673	87.1187	37.3995	-1.21996	6.45492e-07	2.12122e-06
	GI_10009993	56.5929	17.6536	-1.68066	6.56984e-07	2.1559e-06
	GI_10010078	96.8939	44.3302	-1.12812	6.74726e-07	2.21307e-06
	GI_10002290	70.9983	26.6766	-1.41221	6.77404e-07	2.2208e-06
	GI_10004140	57.7933	18.4382	-1.6482	6.92108e-07	2.26685e-06
	GI_10006677	102.21	48.2532	-1.08284	7.15387e-07	2.34199e-06
	GI_10007899	9.08916	46.2917	2.34853	7.74857e-07	2.52948e-06
	GI_10009692	54.7065	127.891	1.22513	7.77816e-07	2.53794e-06
	GI_10008313	0	23.5381	5.55693	8.0214e-07	2.61607e-06
	GI_10006985	44.9313	11.246	-1.99831	8.10454e-07	2.64194e-06
	GI_10011904	22.6372	1.04614	-4.43554	8.15868e-07	2.65582e-06
	GI_10005496	48.5327	117.821	1.27957	8.22355e-07	2.67568e-06
	GI_10005342	37.0426	7.19221	-2.36468	8.25687e-07	2.68526e-06
	GI_10003876	42.7019	108.275	1.34233	8.27826e-07	2.69094e-06
	GI_10010889	75.4572	29.9458	-1.33331	8.4319e-07	2.73831e-06
	GI_10014875	16.8064	62.2453	1.88896	8.49732e-07	2.75826e-06
	GI_10001832	0	24.3227	7.14801	8.54053e-07	2.77098e-06
	GI_10002466	21.4367	0	-5.42201	8.64733e-07	2.80431e-06
	GI_10013258	35.3277	6.40761	-2.46294	8.68258e-07	2.81442e-06
	GI_10010625	19.5503	67.476	1.78719	8.79948e-07	2.84964e-06
	GI_10008833	38.2431	7.84605	-2.28516	8.84938e-07	2.86311e-06
	GI_10007343	1.20046	25.2381	4.39395	8.97274e-07	2.90166e-06
	GI_10015061	19.3788	67.0837	1.79149	9.04108e-07	2.92103e-06
	GI_10000357	50.9336	121.352	1.25251	9.14652e-07	2.95371e-06
	GI_10005129	33.0983	91.7988	1.47172	9.17213e-07	2.9606e-06
	GI_10010544	75.9717	30.4688	-1.31813	9.42659e-07	3.03989e-06
	GI_10001161	60.7087	20.6613	-1.55498	9.68087e-07	3.12043e-06
	GI_10011617	18.1783	64.5991	1.8293	9.74672e-07	3.13873e-06
	GI_10010877	57.2789	18.569	-1.62511	9.7528e-07	3.13922e-06
	GI_10001705	28.9824	3.66149	-2.98468	9.99812e-07	3.21669e-06
	GI_10012727	68.2544	148.16	1.11816	1.00069e-06	3.21738e-06
	GI_10002062	49.2187	13.8614	-1.82814	1.00391e-06	3.22388e-06
	GI_10002560	78.3726	163.459	1.06051	1.01487e-06	3.25604e-06
	GI_10003924	12.862	53.8762	2.06653	1.01565e-06	3.25703e-06
	GI_10011153	12.176	52.4378	2.10656	1.01758e-06	3.2617e-06
	GI_10005281	21.9512	0	-4.5838	1.02394e-06	3.28055e-06
	GI_10011902	88.4907	39.2302	-1.17356	1.05039e-06	3.36217e-06
	GI_10001439	50.2476	14.5152	-1.79149	1.06178e-06	3.39549e-06
	GI_10000224	27.6105	3.13842	-3.13711	1.07126e-06	3.42262e-06
	GI_10008120	59.8513	20.269	-1.56211	1.072e-06	3.42341e-06
	GI_10001987	8.40319	44.0686	2.39074	1.07636e-06	3.43575e-06
	GI_10012889	83.3459	170.521	1.03276	1.12317e-06	3.5835e-06
	GI_10009118	93.9785	43.284	-1.1185	1.15232e-06	3.6731e-06
	GI_10004991	18.3498	64.4684	1.81283	1.18372e-06	3.76974e-06
	GI_10008924	52.477	15.9536	-1.7178	1.194e-06	3.8007e-06
	GI_10012030	58.3078	19.4844	-1.58137	1.21347e-06	3.8609e-06
	GI_10009129	42.1874	106.183	1.33167	1.2529e-06	3.98269e-06
	GI_10004481	3.25838	30.8611	3.24356	1.2667e-06	4.02472e-06
	GI_10009759	75.8002	30.8611	-1.29641	1.28465e-06	4.07987e-06
	GI_10011151	44.7598	110.237	1.30033	1.31916e-06	4.18755e-06
	GI_10008605	38.929	8.63065	-2.17331	1.42288e-06	4.50643e-06
	GI_10007332	1.71494	26.0227	3.92355	1.46309e-06	4.62953e-06
	GI_10002384	31.8978	5.2307	-2.60838	1.47615e-06	4.6687e-06
	GI_10003181	9.60364	46.0301	2.26093	1.53969e-06	4.86745e-06
	GI_10012620	35.6707	7.06144	-2.3367	1.54051e-06	4.8678e-06
	GI_10013143	25.381	2.48458	-3.35268	1.5601e-06	4.92745e-06
	GI_10007728	42.7019	10.7229	-1.9936	1.5698e-06	4.95581e-06
	GI_10002506	0	23.0151	7.06828	1.58707e-06	5.00807e-06
	GI_10009604	20.5792	0	-6.29804	1.61813e-06	5.09906e-06
	GI_10011563	50.4191	15.169	-1.73284	1.69426e-06	5.33653e-06
	GI_10005505	29.3254	4.18456	-2.809	1.70203e-06	5.35858e-06
	GI_10011819	19.7218	66.1683	1.74635	1.72615e-06	5.43204e-06
	GI_10004968	86.7757	38.9687	-1.15498	1.74843e-06	5.49963e-06
	GI_10004730	24.8666	2.35381	-3.40113	1.74935e-06	5.50001e-06
	GI_10008508	45.7888	12.5537	-1.86688	1.76311e-06	5.53824e-06
	GI_10003178	19.5503	65.776	1.75037	1.77593e-06	5.57597e-06
	GI_10005697	0	22.0997	5.46596	1.78525e-06	5.6027e-06
	GI_10011736	28.6394	3.92302	-2.86796	1.79113e-06	5.61858e-06
	GI_10005181	11.1471	49.0378	2.13723	1.79943e-06	5.64205e-06
	GI_10008711	96.2079	45.7686	-1.0718	1.80185e-06	5.64707e-06
	GI_10003414	3.77286	31.6457	3.06828	1.81233e-06	5.67734e-06
	GI_10005153	40.4725	9.67679	-2.06434	1.81997e-06	5.6987e-06
	GI_10014049	49.2187	116.383	1.2416	1.8408e-06	5.75608e-06
	GI_10006028	22.6372	71.399	1.65721	1.85367e-06	5.7937e-06
	GI_10005068	98.9518	47.8609	-1.04788	1.88956e-06	5.9032e-06
	GI_10002949	6.85974	39.361	2.52054	1.89077e-06	5.90433e-06
	GI_10007276	84.8893	37.7918	-1.16751	1.89542e-06	5.91618e-06
	GI_10014023	21.2652	68.7837	1.69357	1.92196e-06	5.99631e-06
	GI_10003892	3.77286	31.515	3.06231	1.94856e-06	6.07381e-06
	GI_10008536	48.3612	114.814	1.24737	1.95925e-06	6.10434e-06
	GI_10010470	78.7156	33.6072	-1.22788	2.01123e-06	6.26066e-06
	GI_10012429	49.3902	14.7767	-1.7409	2.01749e-06	6.27731e-06
	GI_10003947	32.7553	5.88454	-2.47673	2.02655e-06	6.30267e-06
	GI_10005950	38.2431	8.63065	-2.14766	2.06679e-06	6.41748e-06
	GI_10007118	72.3703	151.821	1.0689	2.06719e-06	6.41748e-06
	GI_10001689	12.176	50.8685	2.06273	2.09545e-06	6.5023e-06
	GI_10000914	102.21	50.4762	-1.01786	2.10344e-06	6.52417e-06
	GI_10009698	25.2096	75.7144	1.5866	2.1126e-06	6.54964e-06
	GI_10011605	27.439	3.53072	-2.95819	2.12885e-06	6.59705e-06
	GI_10013983	38.4146	8.76142	-2.13242	2.15854e-06	6.68306e-06
	GI_10013490	95.6934	45.7686	-1.06406	2.1668e-06	6.70562e-06
	GI_10008403	66.025	142.013	1.10494	2.17787e-06	6.73686e-06
	GI_10014126	92.778	43.6763	-1.08693	2.18501e-06	6.75592e-06
	GI_10011589	34.4702	6.79991	-2.34176	2.24616e-06	6.93877e-06
	GI_10010890	49.5616	116.252	1.22996	2.27442e-06	7.02295e-06
	GI_10008600	25.724	2.87688	-3.16054	2.32271e-06	7.15923e-06
	GI_10009990	87.4617	40.0148	-1.12812	2.35306e-06	7.2463e-06
	GI_10000247	24.3521	2.35381	-3.37097	2.41951e-06	7.44432e-06
	GI_10010924	55.7354	18.8305	-1.56552	2.42943e-06	7.47152e-06
	GI_10000878	16.1204	58.4531	1.85839	2.43453e-06	7.48386e-06
	GI_10001616	61.7377	22.6228	-1.44838	2.45432e-06	7.54132e-06
	GI_10006059	32.4123	5.88454	-2.46154	2.4699e-06	7.58247e-06
	GI_10013852	42.3589	104.352	1.30073	2.51112e-06	7.70214e-06
	GI_10002235	52.6485	16.9998	-1.63088	2.5355e-06	7.77346e-06
	GI_10004962	55.5639	18.8305	-1.56108	2.62806e-06	8.05009e-06
	GI_10000478	24.5236	2.48458	-3.30309	2.67445e-06	8.18857e-06
	GI_10009441	20.7507	1.04614	-4.31001	2.69822e-06	8.25401e-06
	GI_10009471	19.5503	0	-5.22404	2.74434e-06	8.3894e-06
	GI_10010195	49.0472	114.814	1.22705	2.75823e-06	8.42639e-06
	GI_10001645	40.8155	10.3306	-1.98219	2.88556e-06	8.80682e-06
	GI_10001285	36.8711	8.23835	-2.16206	2.88658e-06	8.80682e-06
	GI_10010803	44.0738	12.1614	-1.85762	2.95159e-06	8.9972e-06
	GI_10008388	19.3788	0	-5.27641	2.9886e-06	9.106e-06
	GI_10007160	45.2743	108.406	1.25968	3.10757e-06	9.46014e-06
	GI_10000504	16.6349	58.8454	1.82272	3.14969e-06	9.58415e-06
	GI_10010504	96.0364	46.8148	-1.03662	3.19106e-06	9.69936e-06
	GI_10002456	66.711	26.2843	-1.34373	3.23085e-06	9.81382e-06
	GI_10013632	7.20273	39.0995	2.44053	3.24786e-06	9.86115e-06
	GI_10007075	11.1471	47.7301	2.09823	3.30734e-06	1.00329e-05
	GI_10000105	73.0563	30.5996	-1.2555	3.32692e-06	1.00879e-05
	GI_10005548	20.7507	1.17691	-4.14009	3.35901e-06	1.01718e-05
	GI_10009092	28.2964	79.8989	1.49756	3.37919e-06	1.02284e-05
	GI_10010250	72.8848	150.775	1.04871	3.39176e-06	1.02619e-05
	GI_10004201	22.8086	1.96151	-3.53954	3.39491e-06	1.0267e-05
	GI_10005592	96.3794	47.2071	-1.02972	3.41329e-06	1.0318e-05
	GI_10009350	31.5548	5.75377	-2.45528	3.45641e-06	1.04438e-05
	GI_10006640	67.2255	142.144	1.08028	3.49996e-06	1.05662e-05
	GI_10012950	76.6576	156.267	1.02751	3.51655e-06	1.06116e-05
	GI_10006316	60.8802	22.6228	-1.4282	3.56653e-06	1.07577e-05
	GI_10007372	70.3124	146.721	1.06123	3.57623e-06	1.07823e-05
	GI_10000609	46.6463	13.8614	-1.75069	3.58363e-06	1.07999e-05
	GI_10000560	0	21.3151	6.95758	3.59212e-06	1.08207e-05
	GI_10005662	19.0358	0	-5.25064	3.68141e-06	1.108e-05
	GI_10001817	3.77286	30.3381	3.0074	3.73596e-06	1.12393e-05
	GI_10004696	19.0358	0	-5.18557	3.75666e-06	1.12967e-05
	GI_10014984	1.20046	22.7535	4.24444	3.84358e-06	1.1548e-05
	GI_10007338	9.94663	44.8532	2.17293	3.86028e-06	1.15931e-05
	GI_10003428	29.4969	81.5989	1.46799	3.87368e-06	1.16283e-05
	GI_10013875	10.2896	45.5071	2.1449	4.00691e-06	1.20126e-05
	GI_10008619	23.1516	70.3529	1.6035	4.01462e-06	1.20304e-05
	GI_10002324	46.8177	14.1229	-1.72902	4.09966e-06	1.22799e-05
	GI_10008243	88.4907	41.8456	-1.08045	4.12066e-06	1.23375e-05
	GI_10003348	41.1585	100.822	1.29255	4.1993e-06	1.25621e-05
	GI_10005683	14.234	53.4839	1.90977	4.2027e-06	1.25668e-05
	GI_10006322	74.4282	152.213	1.03217	4.27788e-06	1.2786e-05
	GI_10004952	57.7933	20.9228	-1.46583	4.31552e-06	1.2893e-05
	GI_10000184	45.7888	13.5998	-1.75141	4.37834e-06	1.30734e-05
	GI_10007496	44.0738	105.399	1.25786	4.37968e-06	1.30734e-05
	GI_10004735	43.0449	12.0306	-1.83913	4.41431e-06	1.3171e-05
	GI_10012908	72.7133	149.467	1.03954	4.50081e-06	1.34233e-05
	GI_10006857	1.54344	23.5381	3.93078	4.57272e-06	1.36319e-05
	GI_10006307	90.7201	43.6763	-1.05457	4.58068e-06	1.36497e-05
	GI_10010400	0	20.3997	5.30929	4.71774e-06	1.40339e-05
	GI_10009388	2.7439	27.0689	3.30234	4.73717e-06	1.40857e-05
	GI_10005556	4.80182	32.5611	2.7615	4.77905e-06	1.41857e-05
	GI_10002801	59.3368	128.806	1.1182	5.09146e-06	1.50936e-05
	GI_10002986	2.7439	26.9381	3.29535	5.10268e-06	1.51139e-05
	GI_10010841	2.7439	26.9381	3.29535	5.10268e-06	1.51139e-05
	GI_10007457	32.5838	86.045	1.40094	5.15514e-06	1.52627e-05
	GI_10005540	20.0647	1.17691	-4.09159	5.20798e-06	1.54126e-05
	GI_10008881	40.8155	99.514	1.28578	5.35905e-06	1.5846e-05
	GI_10004006	75.6287	153.129	1.01774	5.38163e-06	1.5906e-05
	GI_10006229	45.7888	13.8614	-1.72393	5.44549e-06	1.60755e-05
	GI_10003259	46.4748	108.537	1.22367	5.44757e-06	1.60755e-05
	GI_10014606	56.9359	124.883	1.13317	5.44828e-06	1.60755e-05
	GI_10012149	2.40091	25.7612	3.42355	5.67657e-06	1.67348e-05
	GI_10009367	46.1318	14.1229	-1.70773	5.71839e-06	1.68508e-05
	GI_10012104	7.71721	39.0995	2.341	5.84154e-06	1.71991e-05
	GI_10006801	63.4526	134.56	1.08449	5.89342e-06	1.7337e-05
[truncated: 1,526 more rows]
